# Supplementary material for: Heart Rate Modeling and Prediction Using Autoregressive Models and Deep Learning
Source: Sensors (Basel). 2021 Dec 22;22(1):34. doi: 10.3390/s22010034 (PMC8747593; doi:10.3390/s22010034)
Supplement: Supplementary file 1 [file sensors-22-00034-s001.zip]

Archive with 3 entries (3 files):
- S1_File.xlsx
- S2_File.xlsx
- S3_File.xlsx
