# Supplementary material for: Heart Rate Modeling and Prediction Using Autoregressive Models and Deep Learning
Source: Sensors (Basel). 2021 Dec 22;22(1):34. doi: 10.3390/s22010034 (PMC8747593; doi:10.3390/s22010034)
Supplement: Supplementary file 1 [file sensors-22-00034-s001.zip › S1_File.xlsx]

## Sheet: Sheet1
	True Values	AR(3) Forecasts	LSTM Forecasts	ConvLSTM Forecasts
0	56	55.7692	59.3282	57.9316
1	64	57.7202	58.7138	57.3233
2	56	64.9144	60.5326	63.4186
3	60	55.6733	58.9006	57.1786
4	61	61.5294	59.8531	59.9334
5	57	61.3092	60.2784	60.1049
6	57	57.448	59.3947	57.7911
7	57	58.0866	59.1407	57.6247
8	64	57.7447	58.8731	57.2109
9	56	64.8569	60.9079	62.7867
10	57	55.7625	59.0836	56.5336
11	56	58.4801	59.0555	57.0565
12	60	56.6433	58.5035	55.6919
13	62	60.9292	59.3715	59.3979
14	61	62.3239	60.398	61.1235
15	67	61.3735	60.7172	59.2991
16	72	67.7757	63.3848	65.4566
17	65	71.9421	67.395	68.9679
18	63	64.6542	64.81	63.6776
19	64	64.016	63.9177	62.8928
20	70	64.7093	64.0197	63.3555
21	67	70.4941	67.2533	68.6205
22	66	66.7042	66.3516	65.0358
23	70	66.6159	65.8253	65.5346
24	68	70.5595	68.1181	68.7685
25	64	67.8906	67.39	67.1592
26	66	64.4469	65.5513	64.5489
27	64	66.8592	66.1179	65.6812
28	65	64.2094	65.0939	64.3954
29	64	65.6721	65.4653	64.894
30	62	64.3473	64.9023	63.6382
31	59	62.5398	63.7665	63.0886
32	62	59.6835	62.1792	60.969
33	62	62.973	62.6951	62.9253
34	56	62.302	62.6729	62.2074
35	65	56.4653	60.3945	58.7574
36	62	66.4318	62.6155	65.2409
37	66	61.6325	62.0676	61.5425
38	66	66.875	64.0748	65.1594
39	59	66.0695	64.3693	65.0178
40	60	59.3056	61.9319	60.2417
41	58	61.2827	61.7388	61.0767
42	60	58.5166	60.6725	58.8518
43	59	60.9066	60.9771	60.4715
44	59	59.4461	60.5434	59.2279
45	61	59.7539	60.4076	59.4472
46	58	61.6985	60.9999	60.5861
47	59	58.3789	60.1293	58.2764
48	60	59.9762	60.1983	59.7747
49	59	60.5977	60.5134	59.3247
50	62	59.5307	60.2647	59.3905
51	58	62.7982	61.2665	61.1972
52	59	58.2415	60.1203	58.2741
53	60	60.0609	60.211	59.6521
54	58	60.597	60.4248	59.8889
55	61	58.5154	59.8557	58.7607
56	63	61.9194	60.7064	60.7641
57	63	63.3672	61.5992	62.1846
58	61	63.3491	62.0748	62.4365
59	62	61.49	61.6411	60.8461
60	63	62.779	61.9784	61.9707
61	61	63.4858	62.4336	62.6302
62	61	61.4043	61.8958	61.0751
63	71	61.7639	61.8192	61.3583
64	63	71.7414	67.0376	69.1373
65	60	62.2541	63.7702	62.518
66	66	61.1604	62.4088	60.9441
67	58	66.9739	64.199	65.2203
68	56	57.7807	61.3131	59.5063
69	58	57.3599	60.0397	58.0201
70	57	58.9766	59.8615	58.5115
71	60	57.5169	59.3219	57.8522
72	61	60.8681	60.0566	59.8869
73	58	61.3863	60.5979	60.1325
74	59	58.4634	59.9015	58.1981
75	63	59.9737	60.08	58.7227
76	61	63.637	61.3573	62.0089
77	61	61.1466	61.2211	59.379
78	64	61.7633	61.3478	60.458
79	61	64.6344	62.4323	63.0085
80	62	61.1811	61.7257	60.1498
81	60	62.863	62.0474	61.9193
82	61	60.4404	61.2843	60.4614
83	64	61.8137	61.5852	61.094
84	63	64.548	62.6646	63.5601
85	62	63.2093	62.655	62.4913
86	62	62.5891	62.4839	62.0358
87	65	62.6399	62.4104	62.173
88	58	65.5967	63.6451	64.6212
89	62	58.0875	61.2241	59.4464
90	62	63.3572	62.0642	62.4909
91	58	62.211	62.0504	62.1959
92	59	58.4978	60.7842	59.2753
93	60	60.0577	60.6769	60.2399
94	60	60.5919	60.7874	60.3228
95	59	60.5411	60.8166	60.6106
96	62	59.6127	60.4906	59.5628
97	60	62.7911	61.4225	61.5958
98	57	60.2678	60.9251	60.1687
99	59	57.7561	59.9094	58.3023
100	60	60.0218	60.1169	59.5897
101	60	60.5051	60.4113	59.6449
102	61	60.5402	60.5039	60.3418
103	64	61.6399	60.9621	60.5177
104	60	64.5452	62.2537	63.0176
105	66	60.1657	61.1344	60.4455
106	70	67.0517	63.4267	64.9787
107	69	69.9458	66.1886	68.0286
108	75	68.9011	66.7183	67.226
109	77	75.4634	71.6851	72.7919
110	69	76.5874	73.7482	73.9302
111	71	68.719	69.1563	68.4074
112	74	72.0098	70.06	70.287
113	77	74.0905	72.3825	72.5262
114	72	76.8943	75.2439	75.1724
115	69	71.6744	71.803	70.9049
116	69	69.5739	70.0226	69.2203
117	70	69.5533	69.8675	69.1077
118	70	70.3088	70.356	70.3133
119	70	70.1722	70.4124	69.9653
120	64	70.2582	70.3261	69.6734
121	72	64.1759	66.7969	65.8855
122	69	73.1034	70.9303	71.6365
123	64	68.457	69.5663	68.2742
124	71	64.486	66.3788	65.8392
125	74	72.0029	69.8595	70.696
126	65	73.6578	72.5444	72.5115
127	70	64.7321	67.3229	65.7682
128	64	71.2849	69.0589	69.6689
129	69	63.7501	66.2308	64.6625
130	77	70.0586	68.3275	68.4405
131	78	76.9671	75.2825	74.7991
132	79	77.3239	75.3738	75.0874
133	77	78.8902	76.9815	76.1626
134	76	76.8146	75.4156	75.0547
135	75	76.1595	75.4602	74.297
136	64	75.1103	74.6804	73.9218
137	68	64.0174	67.9513	67.0389
138	67	69.477	68.7325	68.9839
139	65	66.9754	68.4425	67.2179
140	67	65.4291	66.8764	66.7821
141	65	67.6397	67.5466	67.3022
142	68	65.1712	66.3677	66.1304
143	69	68.6521	67.845	68.374
144	73	69.0866	68.7556	68.1833
145	68	73.2598	71.6832	71.9553
146	69	67.7408	68.7605	67.433
147	67	69.7736	69.0469	68.5275
148	71	67.1838	67.9478	66.9095
149	70	71.5902	70.1891	69.8095
150	73	69.8654	69.6393	69.6764
151	72	73.3811	71.7969	71.6509
152	73	71.8777	71.3852	71.1816
153	71	73.2823	72.2697	72.3109
154	68	71.0367	71.1442	70.662
155	68	68.355	69.2538	68.7323
156	70	68.5886	68.9956	68.58
157	69	70.3564	70.0908	70.0834
158	72	69.0738	69.5444	68.8659
159	72	72.4177	71.3386	71.8987
160	73	71.9269	71.5634	71.4355
161	72	73.1964	72.4208	72.7676
162	68	72.049	71.9391	71.5766
163	69	68.2198	69.454	69.0196
164	71	69.6866	69.7051	69.5461
165	65	71.2337	70.9677	71.097
166	72	64.9747	67.3905	66.3151
167	72	73.0416	70.8729	71.8804
168	74	71.5843	71.4039	71.3861
169	70	74.2082	72.9928	73.2825
170	67	69.8904	70.5249	69.6951
171	70	67.5634	68.5903	67.9301
172	73	70.6616	70.1315	70.0489
173	74	73.0371	72.2732	72.0774
174	70	73.9021	73.1224	72.8476
175	73	69.9755	70.576	69.5172
176	73	73.6367	72.4412	72.4932
177	71	72.8898	72.6789	72.1309
178	59	71.1226	71.4895	70.3711
179	61	59.2451	64.7587	64.1769
180	67	62.7159	63.98	63.5059
181	68	67.4905	66.1318	68.2408
182	67	67.8645	67.3141	67.8971
183	65	67.2329	66.9336	67.4297
184	66	65.4294	65.8468	65.7822
185	66	66.6257	66.2735	66.3488
186	66	66.3186	66.2938	65.9952
187	66	66.4046	66.2462	65.6887
188	67	66.4045	66.135	65.9761
189	65	67.4167	66.6827	66.2249
190	63	65.2571	65.7284	64.8375
191	60	63.5887	64.5923	63.4207
192	63	60.6497	62.8527	62.0758
193	63	63.9198	63.4666	64.0597
194	65	63.2566	63.4876	63.4403
195	66	65.5391	64.4129	65.057
196	68	66.2812	65.0683	65.8386
197	71	68.3426	66.4315	67.5766
198	73	71.1953	68.7373	69.9752
199	75	72.9866	70.6684	71.4966
200	76	74.9989	72.6755	73.3122
201	77	75.9128	73.8374	74.1685
202	77	76.9618	75.103	75.1426
203	76	76.9127	75.3653	75.5015
204	74	75.9862	74.979	74.992
205	74	74.0967	73.8035	73.9842
206	74	74.2809	73.9645	73.9331
207	72	74.1091	74.0162	74.1877
208	70	72.0846	72.7449	72.5148
209	68	70.33	71.2979	71.1334
210	71	68.4036	69.7775	69.5311
211	67	71.539	71.3898	71.6933
212	65	66.9132	68.9046	68.1459
213	70	65.6859	67.1725	66.6823
214	70	70.6739	69.7968	70.3975
215	69	69.8269	70.042	69.8472
216	71	69.2442	69.4304	69.2538
217	68	71.4037	70.5909	70.6517
218	69	68.0111	68.8952	68.3216
219	68	69.6	69.272	69.0929
220	69	68.1951	68.6406	67.9986
221	68	69.4281	69.0632	68.9964
222	62	68.1951	68.4715	68.0928
223	63	62.3425	65.1381	64.1421
224	63	64.0786	64.8476	64.3803
225	68	63.428	64.4265	64.2853
226	68	68.575	66.7863	68.36
227	69	67.9004	67.2227	67.4132
228	65	69.3419	68.0667	68.5231
229	58	65.1584	66.0797	65.7215
230	58	58.6975	62.6926	61.2051
231	63	59.2988	61.5875	61.0231
232	64	63.7594	62.6177	63.8247
233	60	64.0961	63.3425	64.2275
234	64	60.3412	61.969	61.0232
235	64	65.0172	63.2029	63.9183
236	63	64.1324	63.3603	64.0266
237	59	63.4643	63.2339	63.0486
238	59	59.5501	61.626	60.4004
239	61	60.0044	61.231	59.7423
240	62	61.6847	61.5596	61.2171
241	59	62.4266	61.9611	61.4036
242	58	59.4266	60.9594	59.6645
243	59	58.9057	60.3169	59.237
244	59	59.7948	60.3084	59.8821
245	59	59.5733	60.262	59.3905
246	59	59.6593	60.2387	59.2912
247	62	59.6592	60.1479	59.5451
248	62	62.6961	61.1645	61.3827
249	61	62.2904	61.4854	61.4255
250	62	61.5364	61.3988	60.8148
251	59	62.6839	61.77	61.8171
252	62	59.4255	60.8165	59.6693
253	63	62.9539	61.6802	61.8285
254	64	63.3023	62.1909	62.3144
255	61	64.4378	62.9	63.4375
256	60	61.3519	61.9629	61.404
257	59	60.831	61.5524	60.6975
258	60	59.6953	60.9536	60.1086
259	62	60.7565	61.0443	60.5748
260	64	62.5597	61.6725	62.0916
261	59	64.4002	62.7029	63.2779
262	63	59.2406	61.1345	60.0115
263	61	64.1372	62.2635	63.0504
264	62	61.1423	61.6759	61.1552
265	61	62.7685	62.0993	62.2581
266	61	61.4493	61.7693	61.1106
267	62	61.6701	61.7722	61.0756
268	62	62.5961	62.0922	61.8259
269	62	62.4611	62.1361	61.8427
270	64	62.5471	62.2131	62.0254
271	63	64.5713	63.0381	63.4973
272	59	63.2893	62.8957	62.7596
273	59	59.5477	61.4846	60.1898
274	60	60.0011	61.1028	59.8692
275	64	60.6687	61.0503	60.9316
276	57	64.5825	62.5112	63.4757
277	57	57.0442	60.3012	58.8365
278	59	58.3326	59.7757	58.5473
279	58	59.7535	59.9404	59.795
280	57	58.4716	59.6448	58.85
281	60	57.7665	59.2518	58.0617
282	59	60.8513	59.9632	59.8455
283	59	59.3484	59.8599	59.1559
284	58	59.7417	59.9771	58.886
285	57	58.6433	59.6359	58.237
286	61	57.7659	59.1765	57.7745
287	57	61.8627	60.2076	60.5328
288	56	57.1892	59.2406	57.5707
289	56	57.0608	58.7708	56.6597
290	55	56.8505	58.3185	57.0949
291	58	55.7521	57.7893	56.321
292	62	58.9228	58.3587	58.1975
293	58	62.4804	59.7833	61.1091
294	57	58.1517	59.2017	58.4471
295	59	58.0238	58.978	57.578
296	63	59.8373	59.393	59.06
297	59	63.5292	60.8513	62.0606
298	62	59.1145	60.0689	59.0268
299	64	63.0345	61.093	61.396
300	68	64.3087	62.1334	62.5762
301	61	68.3457	64.646	66.3665
302	63	60.8968	62.2392	61.2961
303	60	64.2078	62.8724	62.713
304	61	60.2999	61.6633	60.7034
305	68	61.887	61.889	61.231
306	67	68.5758	64.9702	66.6181
307	65	66.7088	65.1014	65.5799
308	64	65.4236	64.7004	64.7186
309	62	64.5947	64.2789	63.8618
310	65	62.5333	63.4444	62.3608
311	70	65.7509	64.4073	65.055
312	65	70.2331	67.4108	68.5386
313	62	64.7609	65.4002	64.5364
314	64	62.8308	63.9835	62.3684
315	62	64.8259	64.2976	64.5145
316	61	62.2739	63.3621	62.5457
317	57	61.7043	62.7563	62.0024
318	61	57.6192	60.886	59.2073
319	64	62.1178	61.6123	61.4954
320	63	64.2685	62.7634	63.8785
321	64	63.1986	62.761	63.0136
322	63	64.6042	63.3407	63.7578
323	60	63.3714	63.0689	62.9483
324	61	60.5576	61.9994	60.9947
325	66	61.8866	62.0833	61.0577
326	67	66.5506	63.9404	65.4176
327	58	66.9751	64.9567	66.0897
328	56	58.1683	61.6653	60.1618
329	56	57.4455	60.1206	58.7416
330	56	56.9345	59.212	58.2611
331	54	56.7609	58.6333	58.1801
332	53	54.7371	57.7856	56.2211
333	51	53.9949	57.0411	55.0799
334	53	51.9324	56.1884	53.9035
335	60	54.1391	55.8624	54.622
336	56	60.779	57.1301	59.6671
337	59	55.9598	57.0843	56.3351
338	58	60.1415	58.1482	58.4314
339	55	58.3788	58.3908	57.1322
340	63	55.7384	57.7509	55.3647
341	56	64.1484	59.6341	61.9054
342	54	55.7326	58.3039	56.2454
343	59	55.3433	57.5847	55.3215
344	54	60.062	58.4224	58.4464
345	55	54.16	57.4298	55.1391
346	56	56.2763	57.2953	55.8097
347	59	56.7194	57.3104	55.9925
348	60	59.7053	58.2309	58.4648
349	61	60.4002	59.1341	58.4653
350	59	61.5371	59.9102	59.831
351	66	59.4671	59.733	58.3464
352	86	66.8998	62.3788	63.7816
353	88	86.0175	84.8828	80.3772
354	86	85.9507	85.8353	80.7987
355	85	85.3918	80.4113	81.0228
356	85	84.8237	81.8405	81.3701
357	83	84.7853	82.0569	81.8494
358	81	82.6752	80.484	81.3068
359	85	80.9219	79.0967	79.7516
360	79	85.0653	83.5253	83.9509
361	79	78.2824	77.8781	78.3545
362	80	79.4385	78.8916	79.3706
363	80	79.93	78.9279	80.0968
364	86	79.7951	79.4543	80.4013
365	90	85.9511	84.2911	85.8331
366	85	89.1886	87.2214	87.2522
367	84	84.1105	83.2276	83.2905
368	82	84.121	83.2586	83.2257
369	79	81.7989	81.2084	81.6212
370	77	78.9472	79.5789	79.2755
371	81	77.1554	77.6968	77.6732
372	81	81.2118	80.4336	81.1562
373	84	80.4983	79.9897	80.1965
374	86	83.8801	82.7723	83.5165
375	83	85.4985	83.7998	84.8732
376	79	82.4538	81.9338	82.0142
377	82	78.9857	79.2804	79.4339
378	80	82.3006	81.3324	81.5773
379	77	79.5254	79.4044	79.3216
380	83	77.0209	77.7488	77.6631
381	96	83.3215	81.8268	82.6701
382	90	95.4041	94.0349	93.8764
383	86	88.0937	85.6576	87.2149
384	84	85.9925	84.7447	85.1248
385	82	83.9876	82.5323	83.3862
386	83	81.8864	81.9288	82.1966
387	82	82.9948	82.2099	82.893
388	91	81.6734	81.3593	81.3731
389	89	91.0003	89.653	90.028
390	82	87.6719	85.8037	87.5068
391	84	81.6458	81.8493	81.9304
392	82	84.4432	83.0145	84.1237
393	80	81.5381	81.1542	82.0786
394	75	79.9605	80.3877	80.5121
395	74	74.9992	76.0923	74.9187
396	77	74.4904	75.3505	75.4332
397	77	77.2243	77.2708	77.6938
398	85	76.7306	76.9812	76.99
399	86	85.0845	83.8758	84.2281
400	79	85.013	83.123	83.9392
401	79	78.494	78.7901	78.7101
402	77	79.5305	78.8982	78.2585
403	84	76.896	77.1125	76.821
404	78	84.2471	83.1758	83.6823
405	81	77.0574	77.072	76.694
406	82	81.5118	80.3033	80.0873
407	81	81.5954	80.2505	80.6824
408	79	80.7106	80.1842	80.0781
409	79	78.9104	78.6527	78.7668
410	81	79.0933	78.7476	78.0762
411	76	80.9414	80.1128	80.5155
412	78	75.6158	76.4161	75.241
413	81	78.487	78.0139	77.4539
414	76	80.8148	79.8144	80.3728
415	70	75.5289	76.2502	75.5141
416	72	70.3988	72.0779	72.0216
417	73	72.7958	72.8194	72.2971
418	77	73.0127	73.7718	73.8384
419	85	77.0967	76.5749	76.4333
420	104	84.7335	83.6124	83.3425
421	107	103.229	102.211	98.5218
422	113	104.388	103.233	101.369
423	119	111.708	109.042	107.646
424	121	117.234	115.04	113.363
425	111	118.967	117.09	116.473
426	94	109.083	104.397	106.985
427	86	93.3808	90.6829	94.7635
428	74	86.7178	86.5523	90.0581
429	74	74.173	77.059	81.6781
430	72	75.1238	76.1115	80.3861
431	70	72.0764	74.3647	77.6819
432	66	70.32	72.0671	75.4538
433	67	66.3659	68.9602	71.7485
434	68	67.7533	68.7546	69.9232
435	71	68.2924	69.3584	70.1717
436	72	71.2834	71.3068	71.028
437	67	71.9749	72.0605	70.5632
438	61	67.0234	68.8148	65.9655
439	67	61.7027	65.1103	63.0748
440	73	68.1787	66.9488	67.9234
441	67	72.9371	71.4995	72.364
442	70	66.5458	67.924	67.3748
443	70	70.9155	69.1666	69.4197
444	70	69.9966	69.5991	69.2641
445	73	70.252	69.6717	69.5377
446	74	73.2935	71.8002	72.1405
447	72	73.8994	72.6751	72.3637
448	71	71.9911	71.7265	71.0751
449	74	71.3343	71.1368	70.1704
450	78	74.3416	73.264	72.8302
451	72	77.9038	76.5578	76.4582
452	75	71.532	72.2323	71.6018
453	69	75.7301	74.3975	74.1466
454	71	68.7302	70.6887	68.7292
455	73	71.826	71.3991	71.4769
456	75	73.072	73.0078	72.4259
457	75	74.998	74.2559	73.9353
458	85	74.8968	74.4928	74.1714
459	107	85.2023	84.3514	82.6295
460	108	106.166	105.396	99.6041
461	97	105.03	103.68	100.633
462	93	95.5976	90.6993	91.5752
463	100	93.134	90.871	90.0101
464	100	99.8468	98.1553	96.6559
465	85	98.5398	97.0981	97.3678
466	64	83.9202	83.1883	84.6213
467	66	64.6574	69.7705	76.0205
468	62	68.3219	68.2505	73.9791
469	63	62.1683	66.2196	69.6424
470	61	63.9101	65.7822	68.788
471	59	61.397	64.2181	66.2314
472	57	59.7284	62.709	63.4407
473	61	57.8024	61.1653	59.4629
474	65	61.9709	61.7841	61.5051
475	64	65.3078	63.539	64.894
476	64	64.0804	63.6707	63.1746
477	68	64.5623	63.926	62.1505
478	71	68.5392	66.0302	64.9354
479	67	71.0315	68.3969	68.639
480	61	66.8957	66.4882	66.2268
481	66	61.614	63.7697	62.3167
482	69	67.1825	65.1472	66.242
483	67	69.0186	67.0326	68.0802
484	66	67.0005	66.5182	66.5399
485	68	66.5212	65.9786	65.9216
486	76	68.5193	67.0679	67.7143
487	71	76.2809	73.7127	74.541
488	76	70.2622	70.3078	69.3722
489	82	76.7229	74.1424	74.1627
490	83	81.6921	80.1431	79.351
491	74	82.3051	80.1227	79.9442
492	63	73.5429	74.021	72.8886
493	59	63.7063	67.264	66.8805
494	58	60.3975	64.2472	64.0644
495	63	58.9909	62.5778	61.8664
496	71	63.8671	63.503	64.7787
497	67	71.2138	68.4951	70.9345
498	64	66.4613	66.7993	66.6547
499	66	64.6617	65.3021	64.8653
500	61	66.7682	66.0814	65.3323
501	61	61.1487	63.6562	62.2682
502	73	62.0197	63.1936	61.4404
503	78	73.7823	70.1098	70.2741
504	77	77.1849	74.9187	74.0614
505	67	76.5058	74.0951	73.9276
506	64	66.915	68.244	67.763
507	65	65.1826	66.3083	65.8681
508	66	65.7535	66.134	66.2708
509	68	66.3694	66.4259	66.4059
510	68	68.3486	67.559	67.2698
511	63	68.1543	67.5905	67.6373
512	65	63.245	65.0906	64.4479
513	69	65.9806	65.5223	65.4786
514	68	69.3318	67.684	68.8124
515	72	67.9265	67.5494	67.8324
516	70	72.4801	70.4644	70.2813
517	68	69.7985	69.5829	68.426
518	67	68.3935	68.4803	67.5238
519	72	67.4845	67.6548	67.4951
520	75	72.5336	70.674	71.5319
521	75	74.7936	73.2429	73.6728
522	77	74.8058	73.4524	73.4514
523	79	77.0991	75.4099	75.408
524	81	78.8509	77.1665	77.0815
525	79	80.7763	79.1391	79.4293
526	77	78.6357	77.497	77.5476
527	81	77.0574	76.6638	76.076
528	83	81.231	79.791	80.1342
529	83	82.5279	81.1368	81.2563
530	79	82.594	81.3467	81.6986
531	75	78.7016	78.3728	78.5294
532	77	75.198	76.0129	76.0445
533	77	77.4468	77.0826	77.4327
534	74	76.8179	77.0002	76.9686
535	75	73.942	74.8946	74.7099
536	77	75.3807	75.3682	75.3284
537	76	77.0124	76.7755	76.839
538	71	75.8013	76.0635	75.7791
539	65	71.0332	72.4977	72.0745
540	62	65.5503	68.2156	68.1268
541	72	62.9104	65.9605	65.2855
542	75	72.9792	71.1691	72.6797
543	75	74.3574	74.03	74.1811
544	74	74.805	73.9495	74.1644
545	76	74.0495	73.5011	73.5722
546	78	76.224	75.1991	75.0307
547	78	77.8881	76.8346	76.7016
548	77	77.7799	76.8367	76.5237
549	80	76.9374	76.3239	75.6858
550	80	80.1287	78.8446	78.1577
551	80	79.6181	78.5071	78.1846
552	75	79.8793	78.9719	78.701
553	77	74.7958	75.3187	74.9453
554	72	77.5349	76.8897	77.2203
555	77	71.7345	73.3016	72.2509
556	74	77.6953	76.7074	76.6693
557	69	73.5081	74.484	73.7332
558	66	69.282	70.9273	70.3298
559	63	66.6752	68.5614	68.0865
560	61	63.6131	66.4342	65.3829
561	67	61.7414	64.7286	63.8921
562	72	67.8624	66.8664	67.8282
563	77	71.9273	70.6848	71.2662
564	74	76.8284	75.0004	75.3622
565	72	73.5071	72.8193	72.356
566	74	72.3305	71.9332	71.7262
567	76	74.3853	73.2988	72.8412
568	77	75.9631	74.9345	74.8687
569	78	76.8716	75.7686	74.9876
570	77	77.9211	76.5824	76.139
571	71	76.8502	76.0014	75.7982
572	70	70.9775	72.2422	71.4589
573	74	70.7201	71.2569	70.9676
574	72	74.4071	73.9075	74.2719
575	71	71.7221	72.5588	71.8472
576	66	71.3354	71.7817	71.3498
577	67	66.2186	68.5469	67.3632
578	67	67.8538	68.4088	68.5638
579	72	67.2781	68.2934	68.2463
580	66	72.4489	71.3579	71.8378
581	65	65.644	67.8334	66.5385
582	66	65.9071	66.6675	65.8728
583	68	66.5432	66.966	66.4941
584	69	68.3487	67.8759	67.8045
585	77	69.1704	68.6095	68.9359
586	73	77.3367	75.0636	75.5399
587	71	72.2301	71.9997	71.2784
588	73	71.455	70.9937	70.6144
589	71	73.4222	72.2783	72.2141
590	69	70.9337	71.0745	70.7793
591	70	69.3561	69.8781	69.2246
592	68	70.4804	70.1981	69.9382
593	65	68.1327	69.0641	68.0312
594	68	65.4516	67.0592	66.5872
595	67	68.7499	68.165	68.6704
596	72	67.0501	67.6734	67.5038
597	72	72.5339	70.9187	71.3722
598	67	71.7436	71.2209	71.2416
599	71	67.0954	68.3764	67.006
600	69	71.8649	70.3925	70.8933
601	67	68.8349	69.4052	68.795
602	67	67.431	68.1312	67.3354
603	69	67.5384	67.7737	67.2389
604	69	69.3973	68.7827	68.8842
605	66	69.1159	68.9544	68.6741
606	68	66.2406	67.1706	66.4435
607	66	68.6953	67.9469	68.3814
608	66	66.1206	66.9537	66.167
609	67	66.5756	66.7333	66.635
610	77	67.418	67.1778	66.866
611	88	77.4409	75.3571	75.486
612	103	87.3059	87.7045	85.7449
613	114	101.891	102.688	98.0729
614	117	111.932	112.058	108.579
615	111	114.724	113.808	112.019
616	102	109.128	105.66	107.165
617	102	101.064	97.5322	100.256
618	102	101.825	100.487	101.234
619	102	101.054	100.154	101.414
620	102	101.054	100.337	101.282
621	102	101.055	99.8151	101.671
622	102	101.055	100.139	101.809
623	106	101.055	99.7634	102.268
624	95	105.131	104.216	105.241
625	91	93.3602	91.9053	93.6659
626	84	91.1854	90.4709	90.3161
627	73	83.6776	84.051	83.5331
628	72	73.1179	76.127	75.6744
629	68	73.0595	74.3352	74.8111
630	71	68.189	71.1439	71.2356
631	74	71.7259	72.4373	72.8473
632	74	74.0187	74.6899	74.2178
633	74	73.8494	74.321	73.8336
634	70	74.1042	74.4184	73.6807
635	70	70.029	71.5524	70.1314
636	72	70.5944	71.2241	70.4318
637	70	72.2922	72.5489	70.8071
638	70	69.9718	71.0766	70.1073
639	68	70.4245	70.7897	69.8569
640	71	68.2169	69.383	68.3941
641	70	71.5559	70.9268	71.4561
642	71	69.9433	70.4003	69.9868
643	71	71.3581	70.908	71.1829
644	67	71.1319	71.0509	70.9087
645	70	67.1418	68.6179	67.74
646	70	70.763	70.0189	70.3463
647	70	69.9996	70.1607	69.7959
648	68	70.2543	70.108	70.325
649	70	68.2169	68.8416	68.5791
650	70	70.5367	69.9098	69.9577
651	70	70.0844	70.0342	70.1953
652	67	70.2543	70.0407	70.0008
653	70	67.1981	68.2091	68.0565
654	80	70.6776	69.7548	69.9693
655	83	80.1866	79.1597	78.8957
656	74	82.0847	80.1046	80.8245
657	62	73.3403	73.653	73.3973
658	62	62.6428	66.4664	67.3289
659	65	63.5808	65.271	65.6716
660	66	65.613	65.8981	67.315
661	70	66.2051	66.423	67.0816
662	71	70.3964	68.7701	70.0602
663	66	70.9317	69.831	70.2193
664	66	66.0349	67.2055	66.5401
665	65	66.8325	66.8413	66.4221
666	71	65.3854	66.1614	65.4091
667	70	71.6432	69.6995	70.008
668	66	69.6844	69.4936	67.8455
669	65	66.2629	67.2307	65.0556
670	65	65.7277	66.2977	65.3813
671	67	65.5277	65.8515	65.7763
672	71	67.4806	66.7638	67.3653
673	70	71.2727	69.4193	70.0387
674	68	69.8547	69.1906	69.2209
675	65	68.3011	68.2459	67.7159
676	63	65.4426	66.5542	65.6464
677	67	63.6601	65.162	64.652
678	68	67.7655	66.6621	67.2258
679	70	68.0434	67.3582	67.8386
680	72	70.282	68.905	69.0742
681	73	72.1212	70.4903	70.934
682	68	73.0266	71.5516	72.1016
683	63	67.9588	68.7591	68.3263
684	69	63.6603	65.8765	65.0423
685	70	70.0616	68.3109	69.368
686	67	69.796	69.2966	69.2486
687	66	67.11	67.7249	67.2086
688	62	66.6047	66.8641	66.492
689	59	62.4125	64.7214	63.7843
690	59	59.8392	62.8278	61.9352
691	64	59.9241	62.0334	60.9797
692	62	64.764	63.3729	64.5266
693	58	62.0111	62.8268	62.2984
694	58	58.648	61.2425	59.6492
695	64	59.0476	60.6537	59.2766
696	73	64.8205	62.2647	63.9033
697	79	73.1393	68.8152	71.7017
698	76	78.4865	75.392	75.9084
699	61	75.3398	72.713	73.2962
700	63	60.9879	65.0842	65.5363
701	66	64.9261	64.631	65.2581
702	61	66.4035	65.362	67.1289
703	62	61.0459	63.379	62.806
704	62	63.0435	63.2906	63.1792
705	62	62.4677	63.0532	62.3062
706	68	62.554	62.9149	62.6081
707	84	68.6724	65.6591	67.3452
708	106	84.1311	83.3752	80.4824
709	102	104.823	106.947	97.1818
710	104	98.9172	95.1573	92.6486
711	106	103.43	101.455	96.3707
712	104	104.842	103.768	99.5191
713	91	102.682	100.91	99.4821
714	83	89.8647	86.6919	88.9258
715	76	83.4004	82.9405	83.6248
716	97	76.292	77.1808	79.7258
717	101	98.0729	97.2322	94.2426
718	108	98.5128	99.2348	97.6877
719	118	106.892	103.666	104.733
720	114	116.444	113.102	114.044
721	118	111.504	108.06	109.694
722	126	117.022	113.4	112.765
723	104	124.286	122.574	120.375
724	88	100.989	95.6103	100.563
725	79	88.4931	85.5547	90.9854
726	83	79.7229	81.0568	83.9295
727	83	83.77	82.8908	87.893
728	83	82.4223	82.4219	86.4176
729	82	82.7622	82.3247	86.298
730	84	81.7395	81.4405	83.4178
731	75	83.9305	83.0205	84.6422
732	67	74.3511	75.7296	76.464
733	69	67.6489	70.1037	69.6066
734	57	70.0973	70.478	70.6932
735	67	56.8539	64.287	61.9677
736	70	68.9884	66.4352	66.5872
737	70	69.5932	69.5447	69.8758
738	72	70.0039	69.7414	70.1823
739	71	72.3019	71.2098	71.9296
740	69	70.99	70.8806	69.9712
741	70	69.2593	69.7079	68.9504
742	70	70.4867	70.1952	69.0572
743	71	70.1728	70.1954	69.2004
744	73	71.2795	70.7902	69.4448
745	75	73.1791	72.0963	71.8166
746	80	75.0184	73.6604	73.9132
747	77	80.009	78.2937	77.7423
748	71	76.3871	75.4013	76.0907
749	64	71.1105	72.1841	71.5173
750	65	64.5691	67.6326	67.1976
751	71	66.1001	67.2252	67.568
752	71	71.4981	70.7021	71.8168
753	67	70.7113	70.7619	71.0247
754	71	67.1294	68.2555	68.2247
755	70	71.8001	70.4263	71.0097
756	73	69.858	70.1301	69.9046
757	76	73.4088	72.2906	72.307
758	72	75.9559	74.6029	74.2249
759	73	71.685	72.0977	70.87
760	74	73.5419	72.8429	71.6519
761	74	74.0803	73.5195	72.6652
762	73	74.0199	73.6247	73.1743
763	71	73.0823	72.9342	72.6746
764	71	71.1828	71.6569	71.1976
765	74	71.3884	71.6429	71.0909
766	74	74.2859	73.7	73.6166
767	75	73.8504	73.6614	73.8906
768	71	75.1268	74.5439	74.3198
769	73	70.8926	71.8814	71.4168
770	72	73.6022	73.114	73.0555
771	71	71.9511	72.5677	71.8467
772	71	71.2432	71.7313	71.6437
773	76	71.3036	71.6056	71.4857
774	73	76.3301	75.2378	75.5137
775	71	72.5382	73.0674	72.7666
776	74.5	71.3524	71.7717	71.4604
777	78	74.9659	74.0615	74.435
778	76	77.8663	76.8285	77.0972
779	79	75.6106	75.3695	75.0624
780	80	79.264	77.9153	77.9006
781	76	79.6814	78.3756	78.5098
782	78	75.702	75.969	75.7665
783	82	78.4115	77.4467	77.3891
784	77	81.8706	80.5001	80.7756
785	84	76.3492	76.6268	76.2742
786	81	84.567	83.0359	82.7312
787	83	80.0646	79.0414	79.0427
788	84	83.1346	82.0246	81.8965
789	85	83.6135	81.6526	82.6358
790	84	84.66	83.5175	83.2826
791	82	83.5783	82.2713	82.5266
792	81	81.7639	81.3785	81.0987
793	80	80.9466	80.5291	80.5339
794	79	79.9002	79.8038	79.4474
795	81	78.9384	79.0252	79.1545
796	76	81.0419	80.3726	80.5834
797	74	75.5596	76.5066	75.7137
798	68	74.4077	75.2556	75.4411
799	76	68.1428	70.6769	69.9801
800	78	77.0138	75.6051	76.8332
801	76	77.3953	77.6413	77.3464
802	78	75.7395	75.7807	75.4695
803	81	78.2406	77.4772	77.3518
804	77	80.8476	79.5663	79.6826
805	77	76.4971	76.777	76.4764
806	82	77.3285	76.9949	76.4541
807	81	82.098	80.6522	80.7538
808	83	80.3541	79.4772	79.5719
809	88	82.9651	81.7658	81.2282
810	88	87.6997	85.7721	86.0972
811	87	87.1469	85.4946	85.7173
812	76	86.5486	85.0629	85.7286
813	70	75.4548	76.6534	76.5001
814	68	70.8281	72.6877	72.7667
815	67	68.721	70.6661	70.9446
816	70	67.4812	69.6052	69.3886
817	66	70.5228	71.128	71.0217
818	68	65.9168	68.308	67.5274
819	72	68.7921	68.7949	69.0797
820	70	72.2527	71.7966	71.4092
821	70	69.7996	70.4723	69.687
822	72	70.4267	70.3941	69.6578
823	69	72.3013	71.7845	70.5429
824	62	68.9467	69.9674	68.432
825	64	62.3962	65.7583	63.7223
826	72	65.1991	65.6389	65.5965
827	73	72.4927	70.3202	72.1332
828	75	72.5249	71.4546	72.0728
829	72	75.102	73.1958	73.9095
830	68	71.8313	71.5297	71.0307
831	67	68.3474	69.2291	68.9633
832	66	67.6509	68.3662	68.015
833	67	66.4349	67.505	66.5659
834	66	67.5171	67.6957	67.5566
835	69	66.2654	66.954	66.3447
836	66	69.5609	68.5134	68.5578
837	65	65.9758	66.9445	66.2205
838	65	65.6423	66.106	65.9776
839	63	65.533	65.907	65.8263
840	67	63.4043	64.82	63.6288
841	69	67.7817	66.477	67.0468
842	67	69.077	67.8704	67.9976
843	68	67.0821	67.0081	66.8338
844	72	68.5631	67.4816	67.8693
845	67	72.3365	70.2717	71.0799
846	68	66.7324	67.652	67.0165
847	65	68.8171	67.9412	67.7639
848	66	65.1834	66.3491	65.5864
849	70	66.7237	66.548	66.1119
850	65	70.4124	68.8642	69.6041
851	64	64.8095	66.2636	65.2981
852	67	64.8497	65.4236	64.8813
853	67	67.636	66.6252	67.1009
854	64	67.1171	66.8003	66.8146
855	65	64.3061	65.3744	64.5471
856	68	65.762	65.4708	65.3164
857	69	68.428	67.0587	67.7006
858	65	69.1003	68.0319	67.9013
859	61	65.123	65.9806	65.6093
860	66	61.6998	63.8847	62.7064
861	70	67.0487	65.3825	66.4998
862	66	70.0714	68.0381	69.3536
863	62	65.8291	66.3771	65.5379
864	64	62.6625	64.2338	63.5594
865	66	64.946	64.5902	64.8314
866	63	66.3585	65.4735	66.0139
867	60	63.1731	64.2383	63.5828
868	63	60.7136	62.6662	61.6831
869	66	63.959	63.3108	63.5639
870	68	66.3328	64.7384	65.5473
871	68	68.1965	66.2848	66.9687
872	66	68.1618	66.6465	67.1469
873	67	66.2887	65.8723	66.0363
874	72	67.601	66.4852	66.6581
875	64	72.3942	69.9218	70.5839
876	65	63.5793	65.8124	64.6346
877	65	66.1892	65.6305	65.6491
878	66	65.3614	65.5244	65.1974
879	65	66.4682	65.9341	65.8906
880	64	65.3015	65.4718	65.3552
881	61	64.5102	64.8098	64.5907
882	62	61.5049	63.3722	62.522
883	65	62.8764	63.3413	62.8159
884	64	65.5404	64.4246	65.0393
885	65	64.1686	64.1566	63.9466
886	70	65.5913	64.6439	64.8544
887	69	70.469	67.6498	68.906
888	66	68.8071	67.7139	67.3617
889	68	66.314	66.2949	66.3435
890	66	68.7073	67.2305	67.5975
891	68	66.1177	66.3191	66.0439
892	68	68.6217	67.4038	67.5959
893	71	68.1608	67.4776	67.5036
894	75	71.3961	69.5561	70.1239
895	66	75.0473	72.8295	73.6854
896	63	65.5296	67.638	66.6
897	60	64.1125	65.5799	64.6804
898	60	60.7134	63.7124	62.4012
899	61	60.8925	62.8611	62.1709
900	65	61.6581	62.7514	62.0305
901	65	65.5996	64.1469	64.9173
902	67	65.1044	64.4252	65.0331
903	63	67.4889	65.7354	66.1869
904	65	63.1124	64.0502	63.547
905	66	65.9061	64.7804	64.7238
906	68	66.2965	65.3318	65.3792
907	70	68.3652	66.6879	66.7639
908	71	70.2036	68.2642	68.0393
909	69	71.1057	69.2186	69.7386
910	70	69.0881	68.3952	68.5462
911	72	70.4849	69.0933	69.6175
912	62	72.2124	70.6451	71.3099
913	66	61.7929	65.4461	64.4786
914	65	67.4979	66.2162	66.8662
915	66	65.0453	65.8341	65.7671
916	67	66.5518	66.2299	66.3488
917	65	67.3433	66.7192	67.413
918	63	65.2413	65.7617	65.4323
919	63	63.573	64.676	64.2999
920	71	63.6918	64.3397	63.7716
921	79	71.6917	68.7905	70.2952
922	73	78.7062	76.647	76.8055
923	67	72.0995	71.5248	71.1577
924	69	67.5246	68.2857	67.6489
925	64	69.9254	69.0045	68.6467
926	65	64.0148	66.1719	65.6579
927	62	65.9321	66.1681	65.685
928	63	62.2958	64.3852	63.2064
929	62	63.8371	64.3187	63.8553
930	60	62.4147	63.6389	62.7358
931	62	60.602	62.4663	61.3397
932	66	62.849	62.7893	62.7061
933	62	66.474	64.5269	65.5035
934	60	61.9797	63.2407	62.1164
935	61	60.8584	62.3069	60.2437
936	62	61.8275	62.195	61.6116
937	61	62.5329	62.3458	62.4429
938	59	61.452	62.0245	61.1013
939	60	59.6396	61.1312	60.0765
940	60	60.8653	61.1883	60.4511
941	60	60.5492	61.0345	60.5266
942	67	60.6346	61.0016	60.3075
943	60	67.7841	63.8144	65.8475
944	57	59.6214	61.5851	60.2927
945	59	58.1698	60.366	58.6276
946	66	60.0478	60.4073	59.3242
947	68	66.6499	62.7493	65.2045
948	68	67.8487	64.7913	66.4908
949	69	68.1581	65.6071	66.2331
950	73	69.3506	66.7656	67.4522
951	66	73.2906	70.0339	70.9131
952	67	65.6479	66.5509	65.6123
953	67	68.0262	66.8099	66.3846
954	70	67.2818	66.7677	66.2469
955	64	70.4307	68.6366	69.0098
956	62	63.87	65.7911	63.7704
957	66	62.9534	64.3281	63.3167
958	70	66.8136	65.571	66.4953
959	66	70.147	68.1682	69.3818
960	67	65.8255	66.5384	65.8082
961	67	67.7694	66.8491	66.6708
962	67	67.2814	66.9768	66.7508
963	71	67.3671	67.032	66.8128
964	68	71.4511	69.6174	69.5872
965	67	67.8086	67.9834	67.5567
966	74	67.5652	67.4208	66.8833
967	69	74.5994	72.2358	72.7194
968	68	68.3954	69.2597	67.7311
969	71	68.699	68.4255	68.0835
970	68	71.477	70.2203	70.3321
971	69	67.8945	68.6063	67.748
972	71	69.607	69.1267	68.5379
973	74	71.2462	70.3329	70.3997
974	77	74.1048	72.7157	72.8792
975	78	76.9046	75.2705	75.224
976	73	77.7485	76.1369	76.1749
977	69	72.7573	73.135	72.044
978	69	69.484	70.5611	69.7659
979	69	69.6341	70.1884	70.0108
980	69	69.2906	70.0738	69.1186
981	71	69.2906	69.7951	69.7505
982	70	71.3323	70.8931	71.2157
983	63	70.0216	70.3763	70.0073
984	63	63.1921	66.2449	65.681
985	69	64.1209	65.405	65.1957
986	75	69.6448	68.2575	69.4861
987	70	74.9002	73.2804	74.0486
988	69	69.4399	69.9958	69.2188
989	62	69.6622	69.2687	68.7666
990	66	62.2299	65.489	64.4184
991	68	67.2432	66.3901	67.1784
992	67	68.1023	67.6113	68.002
993	62	67.1355	67.108	66.7395
994	64	62.3484	64.5482	63.4456
995	63	65.0297	64.8603	64.3458
996	65	63.2879	64.2173	63.5889
997	63	65.6468	64.8904	65.229
998	63	63.2289	63.9965	63.4888
999	61	63.691	63.9135	63.1924
1000	77	61.4772	62.9468	61.3999
1001	71	78.098	74.8401	74.5818
1002	70	69.4883	69.6458	67.2678
1003	68	70.7091	68.9804	68.2017
1004	67	68.2975	68.0373	66.6165
1005	69	67.4798	67.3936	66.1257
1006	70	69.4927	68.5549	68.1799
1007	64	70.1385	69.0046	68.789
1008	69	64.0449	66.0111	64.7248
1009	72	70.0965	68.0434	68.5308
1010	71	71.9206	70.466	70.7566
1011	68	70.8974	70.2342	70.1907
1012	65	68.2393	68.5489	67.8786
1013	63	65.5257	66.7896	66.4991
1014	66	63.6601	65.5317	63.6135
1015	69	66.7514	66.3758	66.7874
1016	68	69.2069	68.0986	68.7394
1017	69	68.0116	67.7426	67.7368
1018	69	69.4341	68.3875	68.694
1019	68	69.2037	68.6216	68.5787
1020	73	68.2696	68.1765	67.7742
1021	71	73.5145	71.4916	72.4549
1022	71	70.6668	70.4875	69.9549
1023	65	71.3852	70.6737	70.3487
1024	66	65.0928	67.2047	66.092
1025	68	66.978	67.064	67.0286
1026	66	68.3583	68.0341	68.5154
1027	66	66.1157	66.8617	66.7143
1028	65	66.576	66.6795	66.7186
1029	65	65.384	66.0545	65.5157
1030	63	65.5281	65.8269	65.9108
1031	65	63.4019	64.7015	64.0638
1032	65	65.7304	65.268	65.385
1033	67	65.2701	65.25	65.4252
1034	66	67.482	66.3598	66.4313
1035	60	66.1737	65.9694	66.0522
1036	66	60.3692	63.2037	61.882
1037	66	67.2682	64.9282	66.6913
1038	93	65.8878	65.2588	65.8145
1039	101	93.9387	93.7817	84.5037
1040	111	98.2322	104.185	92.3275
1041	109	109.602	109.449	102.642
1042	105	106.801	105.491	101.899
1043	112	103.842	101.244	99.6173
1044	115	111.396	109.113	107.544
1045	116	113.121	111.958	109.982
1046	120	114.303	112.255	112.225
1047	100	118.499	116.301	116.055
1048	80	97.5878	92.9309	98.9199
1049	76	80.3457	80.7991	89.3131
1050	79	77.4583	78.106	83.5926
1051	75	79.4257	79.28	85.8976
1052	70	74.5666	76.4139	78.8347
1053	70	70.2863	72.0416	74.0116
1054	69	70.6741	71.4332	72.5978
1055	73	69.2317	70.8226	71.1796
1056	75	73.4654	73.4193	74.534
1057	74	74.8468	74.9407	74.0082
1058	73	73.871	74.2187	72.3224
1059	77	73.1616	73.5618	71.434
1060	79	77.3113	76.4573	73.665
1061	78	78.6925	77.7596	77.2451
1062	74	77.7167	77.1122	76.9776
1063	71	73.9406	74.475	74.1162
1064	72	71.3691	72.4393	71.5592
1065	82	72.49	72.818	72.7763
1066	104	82.3162	81.9198	81.4914
1067	112	103.46	103.451	97.8127
1068	112	109.291	109.322	105.519
1069	109	109.968	107.355	106.246
1070	109	107.564	104.47	104.65
1071	112	108.003	105.7	105.896
1072	111	110.826	109.12	109.202
1073	109	109.364	107.623	107.973
1074	105	107.713	105.776	106.816
1075	95	103.825	102.144	103.795
1076	80	93.9977	93.2405	96.018
1077	77	79.7524	82.076	86.2431
1078	75	78.043	79.4568	83.0665
1079	73	75.1845	77.1008	80.1431
1080	73	73.1789	75.0778	75.9307
1081	75	73.3059	74.4474	74.579
1082	69	75.1895	75.5835	75.6613
1083	68	68.7477	71.1198	70.6422
1084	68	68.7681	69.7326	69.4389
1085	68	68.4164	69.708	68.3864
1086	69	68.3333	69.4336	68.0317
1087	70	69.3581	69.876	68.6237
1088	71	70.2364	70.3689	69.2099
1089	71	71.1977	71.008	70.6595
1090	69	71.1341	71.0545	71.2538
1091	68	69.1675	69.7584	69.5991
1092	70	68.4357	68.9464	68.7676
1093	71	70.4658	70.0194	70.2285
1094	72	71.1145	70.7505	70.8469
1095	73	72.1588	71.5027	71.3499
1096	72	73.1201	72.2431	72.7705
1097	72	72.0317	71.774	71.9574
1098	69	72.2613	71.8932	72.1453
1099	69	69.1038	70.03	69.8078
1100	69	69.5434	69.7894	69.8256
1101	72	69.2943	69.7006	69.6671
1102	75	72.3688	71.587	71.9974
1103	76	75.0037	73.8973	74.3378
1104	76	75.8379	74.7101	75.1236
1105	77	75.9403	75.0236	75.375
1106	78	77.0482	75.9842	76.1149
1107	74	77.9264	76.9004	77.0742
1108	66	73.7635	74.2792	73.7754
1109	67	66.2332	69.1518	68.4956
1110	70	68.0999	68.78	68.9927
1111	68	70.3635	70.5108	70.8657
1112	70	67.9563	69.1789	69.0718
1113	69	70.549	70.0387	70.3831
1114	67	69.0644	69.564	69.3575
1115	73	67.3275	68.2801	67.8246
1116	70	73.6871	72.1415	72.4857
1117	69	69.5665	70.3564	69.3472
1118	69	69.48	69.5921	68.9553
1119	69	69.3772	69.5084	68.6832
1120	68	69.2941	69.401	68.6584
1121	66	68.2693	68.725	68.2145
1122	71	66.3662	67.2672	66.9292
1123	76	71.7002	70.0969	70.8783
1124	76	75.9251	74.3061	74.4921
1125	76	75.6072	74.2558	74.6861
1126	69	76.023	74.7652	74.6571
1127	69	68.8491	70.3852	69.4794
1128	69	69.876	69.9737	70.0658
1129	69	69.2941	69.9729	69.1836
1130	73	69.2941	69.671	69.5879
1131	77	73.3934	72.3015	72.7577
1132	74	76.9062	75.4444	75.7406
1133	70	73.577	73.4234	73.2404
1134	68	70.2505	71.0243	70.4976
1135	61	68.5382	69.519	69.2995
1136	69	61.3239	65.5112	64.266
1137	70	70.3839	68.416	69.6142
1138	72	69.6539	69.6244	69.6947
1139	75	72.2218	71.111	71.2231
1140	66	75.086	73.3708	74.1423
1141	64	65.5902	68.0827	66.9504
1142	68	65.1087	66.348	65.7014
1143	74	68.753	68.0372	68.09
1144	82	74.1485	72.4737	72.7811
1145	81	81.8011	80.5891	79.3088
1146	79	80.0999	77.6988	78.1539
1147	78	78.862	77.4863	77.3788
1148	77	78.0477	76.5875	76.6266
1149	70	77.0033	76.3931	76.6815
1150	64	69.8922	71.8154	70.6565
1151	67	64.6865	67.8054	66.7661
1152	69	68.0625	68.471	68.5576
1153	69	69.1724	69.5766	69.1978
1154	70	69.1278	69.463	69.8291
1155	83	70.3192	69.9162	70.4459
1156	105	83.4988	83.0371	81.2863
1157	112	104.247	105.246	97.9691
1158	110	109.264	109.678	104.248
1159	116	107.993	105.52	103.701
1160	123	115.032	112.332	110.283
1161	116	121.172	119.422	117.298
1162	111	113.437	110.604	110.912
1163	97	109.919	106.689	108.363
1164	89	95.694	93.2522	97.4118
1165	82	89.1366	89.6313	92.3561
1166	81	81.9773	82.8458	87.0045
1167	79	81.3342	82.2412	85.9227
1168	85	78.8548	79.8167	84.1234
1169	98	85.2358	84.2925	87.8781
1170	93	97.5448	95.7431	97.2141
1171	87	90.9617	88.5202	90.4519
1172	85	86.6043	85.6995	86.9225
1173	82	85.0314	83.8708	84.5728
1174	80	81.753	82.1205	81.0676
1175	74	79.9799	80.4161	80.2885
1176	71	73.8641	75.7046	74.9752
1177	71	71.5096	73.2091	73.9577
1178	71	71.4648	72.7948	73.4468
1179	73	71.2191	72.55	73.3335
1180	73	73.275	73.6749	74.3008
1181	78	72.9771	73.521	73.9073
1182	86	78.2807	77.3882	77.9238
1183	107	85.7611	84.7503	83.5609
1184	114	106.585	104.712	100.484
1185	115	111.313	110.816	107.344
1186	108	113.005	110.43	108.957
1187	112	106.214	102.29	103.481
1188	102	111.462	108.597	108.193
1189	86	100.003	97.3995	98.7602
1190	87	85.3413	85.668	88.3427
1191	90	87.9588	86.9105	89.0344
1192	103	89.6007	88.4134	91.1548
1193	96	102.619	101.211	102.337
1194	96	93.7056	91.1516	94.1846
1195	100	95.8089	93.7855	95.4232
1196	102	99.3591	97.1269	98.7643
1197	100	100.82	99.4717	98.5914
1198	98	98.7864	96.7784	96.314
1199	98	97.1895	95.9251	93.9778
1200	97	97.3267	96.0831	95.6945
1201	98	96.1349	95.2879	93.6232
1202	90	97.3143	96.3752	95.8271
1203	86	88.8481	88.499	89.228
1204	84	86.009	86.4733	86.1482
1205	81	83.8992	83.9787	84.7028
1206	76	80.7857	81.8375	80.6641
1207	79	75.9252	77.6395	77.868
1208	76	79.519	79.2926	79.6135
1209	76	75.5766	76.7151	76.2852
1210	78	76.2684	76.7713	76.1412
1211	77	78.084	77.8825	77.8111
1212	78	76.7555	77.0856	76.688
1213	76	78.0965	77.9472	77.4784
1214	75	75.8073	76.2528	75.6728
1215	76	75.1581	75.6704	74.8681
1216	78	76.1749	76.1556	76.2434
1217	79	78.003	77.5361	77.6365
1218	81	78.8142	78.2114	78.2771
1219	83	80.8854	79.7653	79.9048
1220	84	82.7261	81.2677	82.0608
1221	80	83.6183	82.2182	82.3986
1222	74	79.5133	79.2604	79.5314
1223	70	74.0161	75.4082	75.23
1224	70	70.4717	72.2106	72.1161
1225	71	70.5847	71.7638	72.0149
1226	71	71.2903	72.3111	72.2542
1227	73	71.1406	71.9669	72.0494
1228	75	73.2806	73.1591	73.5245
1229	72	75.0402	74.655	74.8404
1230	72	71.8141	72.6356	72.1608
1231	75	72.4253	72.5461	72.3148
1232	74	75.2708	74.709	74.4994
1233	75	73.792	74.0123	73.3652
1234	72	75.2143	74.8056	74.2346
1235	70	71.8951	72.6604	71.9896
1236	72	70.3662	71.2365	71.0139
1237	77	72.4817	72.3146	72.5892
1238	76	77.1678	76.1183	76.4883
1239	77	75.5512	75.1404	75.2073
1240	80	77.1358	76.2366	76.2361
1241	81	79.9935	78.5204	78.8156
1242	79	80.6547	79.402	79.4486
1243	75	78.689	78.0459	78.2286
1244	75	74.9515	75.5047	75.1626
1245	77	75.3888	75.4394	75.141
1246	78	77.1236	76.7659	76.8857
1247	79	77.8534	77.4253	77.3319
1248	77	78.8953	78.1643	78.3687
1249	79	76.7674	76.7187	76.7323
1250	75	79.2073	78.4051	78.6603
1251	78	74.6275	75.3563	74.7905
1252	77	78.477	77.6962	77.8101
1253	74	76.6744	76.6383	76.5019
1254	72	73.9788	74.8376	74.0776
1255	71	72.288	73.2111	72.8019
1256	71	71.3148	72.3015	71.9563
1257	72	71.3025	72.118	72.2724
1258	74	72.251	72.5704	72.5513
1259	73	74.1602	73.9374	73.9632
1260	82	72.9122	73.2565	72.9958
1261	83	82.4888	81.2313	80.8812
1262	80	82.0907	80.3411	81.4083
1263	81	79.5811	78.8563	78.724
1264	77	81.1407	79.5873	80.4226
1265	75	76.6304	76.8091	76.559
1266	75	75.251	75.7761	75.7207
1267	72	75.2265	75.3695	75.536
1268	66	71.9763	73.342	73.1457
1269	65	66.2482	69.1551	68.8827
1270	66	65.8739	67.733	67.6818
1271	75	66.5675	67.767	68.0704
1272	75	75.603	74.2142	75.0092
1273	71	74.3359	73.8786	74.508
1274	72	70.9463	71.5468	70.7544
1275	73	72.5754	72.0582	71.8825
1276	73	73.1307	72.8957	72.82
1277	74	73.0619	73.027	72.4727
1278	75	74.1725	73.5628	73.2856
1279	74	75.0521	74.3537	74.0862
1280	77	73.9538	73.7754	73.1649
1281	80	77.2733	76.0971	76.0269
1282	78	79.8312	78.3684	78.8373
1283	80	77.5657	76.8982	76.9093
1284	80	80.1677	78.8747	79.1633
1285	84	79.7059	78.5925	78.4378
1286	84	83.986	82.7521	82.6016
1287	82	83.3868	81.5784	82.6624
1288	81	81.6519	80.9653	80.9902
1289	77	80.9221	80.0274	80.4947
1290	76	76.7917	77.4652	77.3118
1291	76	76.2805	76.7425	76.8261
1292	77	76.1062	76.4326	76.4171
1293	78	77.0547	77.0873	77.3381
1294	78	77.9344	77.6862	77.8009
1295	70	77.8656	77.6844	77.4947
1296	69	69.7104	71.9714	71.8024
1297	71	69.8798	70.6471	70.661
1298	71	71.4404	72.033	72.0952
1299	72	71.0595	71.9288	71.3314
1300	73	72.2512	72.4085	72.1649
1301	75	73.1308	73.048	72.8596
1302	70	75.1211	74.5638	74.5034
1303	65	69.7547	71.2176	70.5181
1304	64	65.5184	67.8346	67.1333
1305	64	64.8331	66.6682	65.9943
1306	65	64.5775	66.0844	65.421
1307	69	65.5261	66.1998	65.8779
1308	69	69.4948	68.2788	68.6057
1309	69	68.9757	68.4696	69.0173
1310	72	69.3	68.6414	69.0221
1311	72	72.3889	70.8017	71.2682
1312	69	71.9389	71.1192	71.163
1313	67	69.0931	69.4731	68.8435
1314	72	67.4839	68.137	67.3749
1315	76	72.689	71.1159	71.1651
1316	77	75.8949	74.3627	74.7427
1317	77	76.7298	75.0828	75.6175
1318	71	76.9043	75.4585	75.7405
1319	69	70.8073	71.7705	71.2235
1320	63	69.649	70.3744	70.1608
1321	57	63.2832	66.7843	65.5346
1322	53	57.8418	63.0887	61.7562
1323	53	54.1358	60.1924	58.6489
1324	52	54.251	58.546	57.3714
1325	53	52.8969	57.2847	56.1593
1326	53	54.0771	56.6027	56.0974
1327	51	53.8458	56.1307	55.6792
1328	53	51.8658	55.5917	53.6401
1329	54	54.2266	55.4208	54.3328
1330	53	54.7944	55.4176	54.5237
1331	53	53.7755	55.3198	53.4544
1332	53	54.0064	55.244	53.5635
1333	53	53.9252	55.0652	53.1219
1334	53	53.925	54.8639	53.3649
1335	54	53.9248	54.7698	53.5067
1336	53	54.9548	54.8555	54.2999
1337	53	53.7741	54.8435	53.5833
1338	53	54.005	54.8384	53.6985
1339	53	53.9238	54.8486	53.6165
1340	53	53.9236	54.8524	53.6047
1341	54	53.9234	54.8354	53.7661
1342	53	54.9534	54.9627	54.2252
1343	53	53.7727	54.9335	53.6202
1344	53	54.0036	54.9083	53.7315
1345	54	53.9224	54.8908	53.6921
1346	54	54.9525	55.0024	54.3193
1347	54	54.8021	55.0955	54.3101
1348	54	54.8828	55.181	54.3399
1349	55	54.8826	55.2665	54.3156
1350	55	55.9127	55.5012	55.0674
1351	55	55.7623	55.7133	55.0816
1352	56	55.8431	55.9053	55.1207
1353	56	56.8732	56.2884	55.8382
1354	55	56.7228	56.5818	55.8967
1355	55	55.7733	56.589	55.2909
1356	55	55.9234	56.6045	55.4219
1357	56	55.8422	56.6114	55.4105
1358	56	56.8723	56.8623	56.12
1359	55	56.7219	57.0399	56.0521
1360	55	55.7724	56.9163	55.5175
1361	57	55.9225	56.8515	55.5594
1362	58	57.9019	57.3086	56.9338
1363	55	58.6316	57.8897	57.5705
1364	58	55.5523	57.4136	55.7461
1365	56	59.1747	58.0654	57.8712
1366	58	56.4205	57.7635	56.3598
1367	57	59.024	58.3152	57.8549
1368	60	57.5316	58.2229	57.1339
1369	60	60.934	59.1932	59.3228
1370	60	60.4028	59.5988	59.3933
1371	60	60.6456	59.9746	59.3683
1372	61	60.6454	60.19	59.6225
1373	61	61.6755	60.679	60.365
1374	63	61.5254	60.898	60.5737
1375	63	63.6665	61.8267	61.9939
1376	65	63.3664	62.1711	62.0686
1377	61	65.5884	63.2606	64.1149
1378	62	61.1681	62.0474	61.0654
1379	58	62.9597	62.3421	62.2496
1380	62	58.3659	60.8215	59.3312
1381	63	63.1659	61.7653	62.4041
1382	64	63.2735	62.2902	62.7517
1383	64	64.477	63.0388	63.5674
1384	63	64.408	63.3056	63.7599
1385	64	63.4588	63.113	63.0008
1386	65	64.6384	63.5869	63.9303
1387	66	65.4378	64.1406	64.5916
1388	66	66.3988	64.8959	65.3323
1389	66	66.3298	65.159	65.4667
1390	66	66.4106	65.4157	65.3629
1391	66	66.4105	65.4976	65.9347
1392	66	66.4105	65.6444	65.745
1393	66	66.4104	65.6738	66.2784
1394	67	66.4104	65.8162	65.9695
1395	66	67.4403	66.4271	66.9531
1396	66	66.2605	66.0659	66.1828
1397	67	66.4911	66.069	66.3101
1398	68	67.4401	66.5809	67.2167
1399	66	68.3203	67.2988	67.965
1400	69	66.1915	66.4075	66.4628
1401	68	69.6615	68.0261	68.7986
1402	70	68.0208	67.71	67.8947
1403	69	70.4726	69.0572	69.6436
1404	69	69.0627	68.662	68.7804
1405	71	69.3738	68.7689	68.9457
1406	69	71.3527	70.1476	70.6955
1407	69	68.9938	69.1122	68.9434
1408	69	69.4546	69.1034	69.1879
1409	69	69.293	69.0867	69.1901
1410	69	69.2929	69.1106	69.3344
1411	70	69.2929	69.1385	69.3072
1412	71	70.3227	69.7668	69.9657
1413	85	71.2029	70.5277	71.1349
1414	87	85.5524	85.4963	82.7029
1415	101	85.5986	83.6592	84.1528
1416	84	100.851	100.097	96.4586
1417	83	81.429	78.9089	81.1692
1418	68	84.0355	81.4033	81.7773
1419	59	67.3904	70.7136	71.8216
1420	56	60.2498	64.8035	66.1984
1421	58	57.3039	62.0461	63.064
1422	62	59.0983	61.198	62.3345
1423	60	62.6867	62.1369	65.1815
1424	63	60.1951	61.6162	62.1611
1425	66	63.8926	62.6743	64.2182
1426	67	66.3825	64.4453	66.1938
1427	70	67.2058	65.6599	65.2325
1428	70	70.3829	67.9879	68.2548
1429	69	70.0196	68.4682	65.9913
1430	69	69.2255	68.2773	67.5693
1431	69	69.3727	68.3653	66.9191
1432	71	69.2942	68.3142	68.1776
1433	71	71.3533	69.607	70.3579
1434	71	71.0587	69.8405	70.4701
1435	69	71.2157	70.2063	70.7705
1436	67	69.1566	69.2527	69.1285
1437	69	67.392	68.0306	68.1994
1438	69	69.5886	69.0289	69.5917
1439	73	69.137	69.1424	69.2535
1440	72	73.4122	71.932	72.7604
1441	70	71.7937	71.4704	71.429
1442	73	70.1958	70.3582	70.3122
1443	73	73.5003	72.3263	72.8846
1444	70	72.9016	72.502	72.5231
1445	69	70.0486	70.7148	70.4291
1446	68	69.4608	69.8639	69.432
1447	70	68.3429	69.1183	68.7836
1448	67	70.4707	70.1723	70.2695
1449	69	67.0091	68.3073	67.7489
1450	67	69.6667	69.0941	69.5026
1451	67	67.0779	68.0378	67.4436
1452	68	67.5291	67.7779	67.7086
1453	67	68.4016	68.2889	68.1345
1454	65	67.2249	67.6492	67.3413
1455	65	65.3916	66.4085	66.1634
1456	66	65.6073	66.0905	65.6029
1457	67	66.4797	66.3817	66.4426
1458	66	67.362	66.8608	67.283
1459	64	66.2639	66.3525	66.3535
1460	64	64.4305	65.2537	65.0051
1461	66	64.6463	64.9954	64.6663
1462	69	66.5482	65.7492	66.5007
1463	67	69.3423	67.6376	68.5044
1464	67	66.9987	66.8117	66.9616
1465	68	67.5287	66.8436	67.0899
1466	66	68.4011	67.4704	67.8105
1467	64	66.1949	66.5133	66.3794
1468	68	64.5088	65.3609	65.1093
1469	66	68.764	67.1047	67.9672
1470	67	65.9591	66.2773	66.092
1471	67	67.597	66.7944	66.9285
1472	67	67.2928	66.8188	66.9502
1473	67	67.3713	66.8822	67.1563
1474	66	67.3712	66.9394	67.196
1475	66	66.3418	66.4358	66.2515
1476	68	66.4889	66.3812	66.1965
1477	67	68.4691	67.4023	67.9089
1478	67	67.1454	67.0098	67.0494
1479	68	67.4496	67.0279	67.002
1480	67	68.4004	67.5803	67.9421
1481	67	67.2239	67.1218	67.4274
1482	68	67.4495	67.156	67.1235
1483	67	68.4003	67.6717	68.2453
1484	68	67.2238	67.2278	67.3482
1485	67	68.4788	67.757	68.2146
1486	69	67.2237	67.2604	67.3856
1487	67	69.5081	68.4043	69.0313
1488	67	67.0766	67.405	67.3977
1489	67	67.5278	67.2947	67.5297
1490	68	67.3707	67.2721	67.3483
1491	67	68.4	67.7945	68.2475
1492	67	67.2235	67.3097	67.5097
1493	68	67.4491	67.2344	67.3287
1494	68	68.3999	67.7759	68.3245
1495	68	68.2528	67.8708	68.2405
1496	68	68.3313	67.9389	68.2206
1497	68	68.3313	67.9518	68.3317
1498	68	68.3312	68.008	68.2356
1499	68	68.3312	68.0209	68.4302
1500	69	68.3312	68.0554	68.2105
1501	68	69.3605	68.6499	69.3026
1502	67	68.1841	68.168	68.4053
1503	69	67.3803	67.5589	67.7528
1504	71	69.5074	68.638	69.1987
1505	68	71.1935	70.0815	70.821
1506	76	67.9684	68.4764	68.3943
1507	67	76.8004	74.3636	75.0473
1508	66	66.1304	68.6286	67.1291
1509	66	67.0468	67.3228	66.8359
1510	67	66.4877	67.1877	66.5345
1511	67	67.4382	67.3088	67.1432
1512	66	67.2917	67.4135	67.196
1513	65	66.3411	66.6518	65.9802
1514	67	65.4586	66.0251	65.5205
1515	68	67.5845	66.8733	66.8292
1516	65	68.2422	67.5235	67.744
1517	67	65.1655	66.0447	65.2458
1518	66	67.7411	66.8576	66.5233
1519	66	66.1842	66.3825	66.2704
1520	68	66.4873	66.3926	65.4261
1521	74	68.4667	67.3185	68.1193
1522	75	74.3475	71.8078	73
1523	77	74.6544	72.8225	73.5728
1524	80	77.036	74.9318	75.3017
1525	78	79.9084	77.7102	78.0808
1526	80	77.5678	76.2387	76.4374
1527	78	80.1533	78.5394	78.7126
1528	81	77.6463	76.6449	76.7046
1529	73	81.182	79.9991	79.6628
1530	73	72.3567	73.6531	73.1119
1531	75	73.7601	73.7355	73.2684
1532	75	75.1924	75.168	75.02
1533	78	74.9001	74.971	74.6568
1534	79	78.1427	77.3728	77.4843
1535	74	78.7332	77.7837	77.4574
1536	73	73.6778	74.6491	74.0098
1537	75	73.4581	73.8347	73.354
1538	76	75.2707	75.1477	74.7158
1539	76	75.9287	75.8585	75.683
1540	72	75.939	75.8071	75.1301
1541	73	71.9023	73.0366	72.3895
1542	73	73.5159	73.5626	72.8605
1543	72	73.0566	73.5238	73.4937
1544	79	72.1061	72.7273	72.4791
1545	71	79.4533	78.1445	78.2752
1546	65	70.1243	71.9319	70.8623
1547	68	65.6683	67.9333	67.3309
1548	70	69.0048	68.9851	68.9673
1549	68	70.1526	70.1709	70.5631
1550	68	68.0382	69.081	68.6552
1551	66	68.4877	68.6284	68.0511
1552	68	66.2735	67.4779	66.708
1553	67	68.6231	68.3041	68.0238
1554	68	67.1451	67.7019	67.3449
1555	67	68.4768	68.1024	67.7991
1556	67	67.2235	67.5638	66.781
1557	69	67.4481	67.4551	67.0927
1558	66	69.4268	68.6376	67.9148
1559	66	66.0487	66.9394	66.4153
1560	68	66.6441	66.6168	66.8886
1561	66	68.4658	67.6554	67.9482
1562	65	66.1163	66.6813	66.2761
1563	68	65.537	65.973	65.864
1564	65	68.6118	67.3749	67.8999
1565	64	65.0093	65.9205	65.6801
1566	65	64.6546	65.2395	64.7636
1567	64	65.5937	65.416	65.5311
1568	65	64.3405	64.866	64.5372
1569	63	65.5936	65.1901	65.3478
1570	64	63.3119	64.1979	63.6708
1571	62	64.7111	64.4455	64.268
1572	62	62.3509	63.4504	62.9248
1573	61	62.7215	63.2007	62.828
1574	69	61.5359	62.5952	61.7728
1575	61	69.9099	66.2467	68.197
1576	59	60.4378	63.0701	61.7038
1577	60	60.1746	61.8754	60.1493
1578	60	60.8667	61.6265	60.9398
1579	60	60.5639	61.3466	60.6126
1580	59	60.6422	61.2732	60.4412
1581	59	59.6138	60.758	59.3562
1582	58	59.7595	60.5821	59.3842
1583	58	58.6526	60.0605	58.6142
1584	59	58.7983	59.8361	58.4058
1585	58	59.748	59.9688	59.1046
1586	59	58.5738	59.6674	58.0543
1587	58	59.8263	59.8919	59.1251
1588	57	58.5736	59.6378	57.5009
1589	59	57.7693	59.1689	57.9085
1590	60	59.8932	59.5588	59.2378
1591	59	60.5513	60.0012	59.689
1592	58	59.534	59.9195	59.0855
1593	58	58.7299	59.6286	58.3811
1594	59	58.7971	59.4943	58.4714
1595	59	59.7468	59.729	59.0846
1596	59	59.6009	59.7976	59.0722
1597	58	59.6792	59.8697	59.0786
1598	58	58.6508	59.5861	58.3214
1599	60	58.7965	59.4762	58.4771
1600	61	60.7745	60.0439	59.7813
1601	72	61.5111	60.5757	60.5359
1602	58	72.8341	67.0557	69.8036
1603	60	56.9209	61.7258	59.8456
1604	60	61.8697	61.3721	60.5939
1605	59	60.4836	61.0269	60.3141
1606	58	59.6124	60.5998	59.5214
1607	58	58.7295	60.1337	58.8629
1608	58	58.7959	59.8303	58.1138
1609	57	58.7175	59.6414	58.5062
1610	58	57.6898	59.1906	57.4114
1611	59	58.8621	59.2739	58.268
1612	59	59.6665	59.5667	58.7634
1613	59	59.5998	59.75	58.4039
1614	58	59.6779	59.8664	58.8091
1615	58	58.6503	59.6624	56.9402
1616	58	58.7949	59.4504	58.4955
1617	59	58.7165	59.3778	58.2283
1618	59	59.744	59.6556	58.9474
1619	59	59.5991	59.7414	58.9654
1620	59	59.6772	59.819	59.0272
1621	59	59.6771	59.8705	59.0606
1622	60	59.677	59.9153	59.0562
1623	59	60.7045	60.2643	59.8966
1624	59	59.532	60.0736	59.1025
1625	60	59.7549	60.0874	59.1381
1626	60	60.7041	60.3787	59.8665
1627	60	60.5593	60.4893	59.8588
1628	60	60.6374	60.5796	60.0008
1629	60	60.6373	60.6339	59.9666
1630	60	60.6372	60.6791	60.067
1631	61	60.6371	60.7205	60.016
1632	61	61.6646	61.0866	60.7924
1633	60	61.5198	61.2117	60.8143
1634	61	60.5704	60.972	60.173
1635	61	61.7426	61.2763	60.9683
1636	61	61.5195	61.3462	60.8635
1637	59	61.5977	61.4239	61.0348
1638	61	59.5424	60.7433	59.6731
1639	61	61.887	61.2549	61.0499
1640	61	61.4408	61.303	61.01
1641	60	61.5973	61.4217	61.031
1642	69	60.5696	61.0981	60.3674
1643	64	69.9621	65.0922	67.5619
1644	60	63.4451	63.5399	62.9536
1645	62	60.7628	62.1873	60.7919
1646	67	63.0043	62.4589	62.1059
1647	66	67.5382	64.5429	66.05
1648	67	65.9437	64.7668	65.0096
1649	69	67.5082	65.5584	65.7309
1650	70	69.3396	66.9952	67.6349
1651	71	70.1559	68.1	68.6522
1652	61	71.1954	69.2439	69.5658
1653	63	60.856	64.4085	63.0073
1654	67	64.4362	64.364	63.9947
1655	67	67.4709	65.9259	67.1824
1656	70	67.0489	66.4348	66.0796
1657	63	70.4449	68.4146	69.397
1658	63	62.8207	64.9559	64.0487
1659	62	64.0686	64.518	64.2832
1660	63	62.4917	63.8124	62.8077
1661	62	63.6634	63.8471	63.6558
1662	64	62.4131	63.2964	62.5904
1663	59	64.6904	63.94	63.6001
1664	61	59.1871	61.9342	60.2645
1665	62	62.1205	62.1751	61.1721
1666	63	62.4665	62.2608	62.5325
1667	62	63.506	62.763	62.9069
1668	62	62.4128	62.5408	61.88
1669	64	62.6356	62.5312	62.0064
1670	65	64.6113	63.3397	63.2577
1671	70	65.3495	63.9136	64.5766
1672	82	70.4974	67.0764	68.6285
1673	78	82.1811	80.4133	79.1604
1674	73	76.7287	74.308	74.675
1675	67.5	73.1126	71.9211	72.1582
1676	62	67.8716	68.6698	68.2655
1677	62	62.624	65.5923	65.2258
1678	68	62.9888	64.756	64.503
1679	63	68.722	67.0095	68.4952
1680	61	62.7165	64.7887	64.1297
1681	80	61.8565	63.4893	62.8111
1682	63	81.2703	79.0531	77.2346
1683	59	60.9226	66.3728	64.3629
1684	59	60.7548	62.4433	61.8415
1685	59	59.9895	61.7155	60.8845
1686	68	59.6746	61.0985	59.5193
1687	64	68.9087	64.8007	67.2645
1688	59	63.5126	63.6077	62.4849
1689	60	59.6655	61.7243	60.4245
1690	63	61.0946	61.5156	60.5269
1691	77	63.6343	62.2974	62.8792
1692	63	77.6467	74.2091	73.9584
1693	59	61.514	65.2282	62.7259
1694	60	60.5245	62.3224	61.1789
1695	64	61.0164	62.0097	59.147
1696	72	64.6584	62.8132	63.9123
1697	76	72.3677	68.5514	70.6812
1698	77	75.6378	71.8866	72.8046
1699	72	76.7209	73.6544	74.4797
1700	70	71.7651	70.9524	69.6943
1701	67	70.5115	69.9606	69.6069
1702	66	67.3267	68.1024	67.5469
1703	73	66.5741	67.295	66.2252
1704	67	73.6605	71.6664	72.1863
1705	65	66.4225	68.3032	65.0642
1706	68	65.7861	66.5992	65.9584
1707	65	68.6756	67.8551	68.1782
1708	64	65.0101	66.2576	65.5468
1709	65	64.6526	65.5783	64.8972
1710	67	65.5843	65.7771	64.7762
1711	70	67.4126	66.7867	66.5617
1712	66	70.2809	68.8273	68.7686
1713	70	65.9062	66.6884	65.9058
1714	67	70.8193	68.7902	69.1507
1715	64	66.8534	67.3651	66.4088
1716	69	64.5236	65.7016	64.8487
1717	67	69.8434	68.0541	67.9018
1718	69	66.8385	67.0775	66.5818
1719	63	69.5709	68.27	68.6189
1720	66	62.9752	65.238	63.5097
1721	75	67.0676	66.0434	66.3462
1722	69	75.3908	72.8754	73.8452
1723	64	68.1871	68.9731	67.6866
1724	60	64.6348	66.0583	65.0667
1725	60	60.7749	63.8265	61.6939
1726	60	60.9525	62.8753	62.1604
1727	61	60.6354	62.3504	61.1027
1728	81	61.6606	62.2686	61.545
1729	90	82.0225	80.0679	77.3489
1730	89	88.4634	90.7016	84.6308
1731	84	87.724	83.1647	84.5074
1732	88	83.451	80.753	80.6888
1733	83	88.1963	85.9069	85.4806
1734	78	82.0953	80.1203	81.1011
1735	82	78.0035	77.5926	76.8726
1736	81	82.4312	80.6156	81.4664
1737	86	80.4326	79.4488	80.4608
1738	72	86.0218	85.0909	85.6131
1739	69	70.8682	73.1353	74.2898
1740	69	70.199	70.9152	72.1822
1741	73	69.5223	70.849	72.0543
1742	84	73.3869	73.2927	73.2515
1743	95	84.0933	84.2175	82.3228
1744	103	94.1144	93.6026	91.7331
1745	109	101.612	100.824	99.9154
1746	100	107.486	105.988	104.586
1747	97	98.0064	94.3564	96.214
1748	93	96.6961	94.9941	95.3024
1749	94	92.315	90.2805	91.1808
1750	95	93.6834	93.5414	92.907
1751	96	94.2522	92.5509	92.8618
1752	104	95.2131	94.7419	95.0518
1753	103	103.361	101.642	102.735
1754	99	101.259	99.3884	101.166
1755	103	97.9244	96.1331	98.2169
1756	83	102.53	101.025	101.284
1757	71	81.1144	80.6978	85.0018
1758	87	71.9797	73.4131	77.1839
1759	91	88.5813	86.8523	86.6568
1760	92	89.4113	89.05	90.1764
1761	92	91.1303	88.5309	90.4374
1762	98	91.3028	89.1848	89.9893
1763	100	97.5415	95.8573	95.543
1764	100	98.724	96.767	96.8323
1765	102	98.9103	97.0915	96.6609
1766	110	101.123	99.2185	97.7558
1767	111	109.047	107.215	104.948
1768	112	109.072	107.331	106.579
1769	105	110.589	108.36	106.839
1770	93	103.335	100.518	102.299
1771	99	92.1048	91.457	94.1234
1772	101	99.4589	98.8781	98.0733
1773	101	99.6858	99.0177	99.1851
1774	101	99.8726	98.7625	99.2353
1775	102	100.032	98.3804	99.2389
1776	103	101.059	100.089	99.7334
1777	106	101.941	100.655	100.854
1778	98	104.956	103.884	103.358
1779	91	96.3846	94.6211	95.4446
1780	96	90.5988	90.4012	89.5395
1781	98	96.1164	95.1736	94.1345
1782	96	96.883	96.0415	95.1972
1783	97	94.9373	93.9342	93.7581
1784	103	96.4155	95.2245	95.4513
1785	105	102.271	101.16	99.9684
1786	105	103.531	102.108	101.617
1787	95	103.719	101.965	101.676
1788	89	93.6088	91.975	92.5704
1789	88	88.9056	88.9673	88.6356
1790	89	87.9557	87.4793	87.9616
1791	90	88.6496	88.4863	88.0066
1792	79	89.4507	88.6201	89.3885
1793	81	78.088	79.4277	80.1047
1794	91	81.8285	81.1744	81.4053
1795	93	90.9257	89.1978	89.739
1796	90	91.6761	89.7306	91.1265
1797	89	89.1051	87.6511	88.2272
1798	91	88.6786	87.2593	86.8007
1799	90	90.6381	89.3125	88.9968
1800	91	89.2377	88.0001	87.637
1801	91	90.5721	89.5448	89.4005
1802	91	90.3453	88.9586	89.2242
1803	88	90.4257	89.5945	89.0687
1804	90	87.3448	86.5764	86.5465
1805	92	89.8384	89.1058	88.2163
1806	89	91.3582	89.8228	90.7651
1807	91	88.1451	87.6165	87.6325
1808	92	90.7995	89.673	88.9483
1809	91	91.2922	89.9408	89.6753
1810	89	90.2797	89.4675	89.2513
1811	97	88.4528	87.5952	87.5311
1812	110	96.881	95.6874	94.4923
1813	117	108.903	106.91	105.863
1814	118	114.836	113.064	112.008
1815	113	115.881	113.3	113.533
1816	112	111.156	107.493	109.344
1817	116	110.945	108.261	109.828
1818	112	114.804	113.498	113.331
1819	95	110.022	107.996	109.252
1820	86	93.4536	91.6617	95.9843
1821	86	86.3831	87.0322	89.557
1822	87	86.3469	86.3305	89.4243
1823	87	86.6512	86.5257	89.6036
1824	87	86.5033	86.1836	89.1343
1825	85	86.5838	85.9095	87.9179
1826	74	84.5271	84.2423	84.8484
1827	65	73.5107	75.703	75.6789
1828	71	65.7199	69.0086	69.5001
1829	73	72.3444	71.4062	73.1855
1830	71	72.7851	74.0355	73.3482
1831	64	70.9147	72.1311	70.5405
1832	60	64.1728	67.2667	65.5824
1833	63	60.9364	64.494	63.9205
1834	72	64.0526	64.8079	65.5071
1835	73	72.5425	70.4767	71.8028
1836	73	72.4733	71.5947	71.3979
1837	73	73.0522	71.9161	71.2299
1838	71	73.1331	72.2132	71.2645
1839	70	71.0755	71.0778	69.7389
1840	71	70.3445	70.3747	69.8335
1841	68	71.3606	70.7925	70.8493
1842	71	68.0443	69.071	67.9015
1843	69	71.6582	70.6786	70.3283
1844	72	68.9117	69.5339	68.6446
1845	75	72.5378	71.3208	71.7094
1846	72	75.0161	73.6754	74.1734
1847	80	71.7258	71.8943	71.5903
1848	93	80.6432	78.974	78.3001
1849	100	92.5875	93.1696	89.8053
1850	88	98.5037	98.0819	96.4004
1851	94	86.1544	83.1836	84.7351
1852	98	94.6872	93.3774	91.2497
1853	100	96.9368	95.3168	94.9794
1854	96	98.885	97.3083	96.6656
1855	82	94.7951	92.3321	93.4924
1856	68	81.147	81.8275	82.7066
1857	62	68.4974	72.1773	75.5915
1858	66	63.2799	67.1634	69.6738
1859	70	67.1716	67.8947	71.1508
1860	71	70.2063	70.7749	73.372
1861	72	70.9588	71.455	72.5445
1862	71	72.1618	72.0874	72.1093
1863	67	71.0624	71.5289	70.065
1864	72	67.1735	68.9554	68.5479
1865	68	72.8431	71.804	70.9406
1866	66	67.6502	69.4384	66.6047
1867	71	66.5943	67.8036	65.0621
1868	74	71.7204	70.5049	68.9728
1869	67	73.8977	72.7278	72.1278
1870	68	66.6428	68.4357	67.3382
1871	66	68.9667	68.3311	68.3705
1872	65	66.1904	67.3492	66.5304
1873	66	65.5416	66.5351	65.6046
1874	68	66.5595	66.718	66.2673
1875	75	68.3881	67.6959	67.5097
1876	74	75.3774	73.1321	73.5771
1877	68	73.4586	72.3453	72.5386
1878	62	67.9964	69.0257	68.0236
1879	61	62.6373	65.4973	64.6908
1880	64	62.0231	64.2424	63.6456
1881	67	64.7774	64.8486	65.1522
1882	68	67.3351	66.3337	66.7124
1883	66	68.1569	67.0494	68.062
1884	64	66.1895	66.2217	66.131
1885	65	64.5114	65.1727	64.9657
1886	69	65.6802	65.3753	65.5908
1887	77	69.4876	67.6189	68.3687
1888	74	77.2074	74.725	75.1751
1889	70	73.2365	72.1654	71.4789
1890	66	70.2172	70.1187	69.4218
1891	69	66.4558	67.6468	67.1392
1892	66	69.8243	68.8194	69.6014
1893	69	65.9575	67.2307	66.8726
1894	68	69.7425	68.5813	68.7843
1895	65	68.0177	68.195	67.7567
1896	67	65.3215	66.5143	65.6039
1897	68	67.7519	67.1737	67.4131
1898	66	68.2374	67.7568	67.9178
1899	65	66.1891	66.7963	66.3707
1900	65	65.5413	66.1135	65.4637
1901	65	65.5295	65.9434	64.9005
1902	68	65.4483	65.7143	65.424
1903	79	68.5383	67.1925	67.7511
1904	89	79.4174	77.325	77.456
1905	84	88.3088	88.4151	85.9167
1906	89	82.5374	79.3126	81.303
1907	107	89.254	88.1587	86.3602
1908	97	106.645	105.018	100.997
1909	97	94.0256	89.6108	90.0499
1910	80	96.9983	94.7899	92.168
1911	73	78.6789	78.1956	79.5953
1912	75	74.0158	75.0009	75.6735
1913	73	75.7579	75.9867	76.7971
1914	73	72.8333	74.1963	74.1947
1915	76	73.2947	74.2492	74.7614
1916	76	76.2234	75.9267	76.3766
1917	79	75.773	76.0275	76.1521
1918	76	79.1045	78.4405	77.7873
1919	78	75.5645	75.9497	75.8386
1920	75	78.316	77.8336	77.56
1921	71	74.6849	75.3304	72.5576
1922	81	71.1762	72.707	71.434
1923	82	81.8328	80.6566	79.0191
1924	82	81.0403	79.9008	80.3476
1925	77	81.6963	80.5135	81.0554
1926	76	76.628	76.6037	76.406
1927	73	76.3482	76.4117	76.3617
1928	72	73.0059	74.0611	73.9893
1929	72	72.3454	73.2224	72.6479
1930	82	72.2538	73.0291	72.915
1931	75	82.4712	81.5566	80.9174
1932	79	73.765	74.5022	74.1892
1933	78	79.7341	78.0816	77.6676
1934	77	77.5453	77.0121	76.6619
1935	73	76.9863	76.7567	76.6133
1936	80	72.9379	73.934	72.7619
1937	82	80.6596	79.2118	78.755
1938	82	81.3525	80.2088	80.3436
1939	81	81.6161	80.4718	80.4254
1940	86	80.7474	79.6681	79.8103
1941	83	86.0431	84.5607	84.4162
1942	81	82.129	80.9212	81.4099
1943	83	80.9195	80.6483	80.4283
1944	81	83.0356	81.5708	81.2482
1945	83	80.5181	80.2638	80.5611
1946	95	83.0354	82.0801	82.0616
1947	96	94.9279	93.0712	92.5926
1948	99	94.3264	92.1707	92.9662
1949	98	98.2304	96.1188	96.5139
1950	87	96.8338	94.401	94.8729
1951	85	85.8994	85.6735	86.0408
1952	84	85.4027	84.9522	85.2223
1953	88	83.7889	83.2965	84.2052
1954	86	87.8955	87.2228	87.3139
1955	83	85.1593	84.1891	85.2836
1956	86	82.6907	82.9509	83.1475
1957	86	86.0664	84.7119	85.7257
1958	86	85.3776	84.477	85.3663
1959	81	85.6185	84.9443	85.6142
1960	80	80.4717	80.7176	79.9401
1961	85	80.1889	80.4894	79.932
1962	84	85.0836	83.6083	84.0061
1963	82	83.2271	82.4956	82.5168
1964	81	81.7196	81.6	82.0268
1965	80	80.9087	80.5591	80.7429
1966	81	79.868	79.9602	80.16
1967	81	80.9664	80.536	80.5316
1968	78	80.7366	80.3313	80.4946
1969	76	77.7291	78.2899	78.2952
1970	79	76.1186	76.803	76.4229
1971	82	79.2643	78.7056	79.1245
1972	79	81.7431	80.7682	81.2969
1973	79	78.448	78.4755	78.7677
1974	81	79.1378	78.8284	79.0324
1975	72	80.9551	79.9615	80.1744
1976	79	71.3929	73.511	73.1021
1977	86	80.101	78.2489	78.8961
1978	86	85.5362	84.6316	84.5263
1979	83	85.0543	83.173	84.1945
1980	69	82.5311	81.7421	81.7244
1981	71	68.5693	71.6083	72.5484
1982	77	72.4815	71.677	73.5695
1983	77	77.2278	77.3671	77.7117
1984	75	76.4905	76.2563	76.5759
1985	77	74.9175	75.3001	74.6478
1986	76	77.2756	76.4685	76.4794
1987	83	75.7849	75.9055	75.5997
1988	85	83.3006	82.1973	81.217
1989	85	84.2297	82.2814	83.2877
1990	85	84.4963	83.2212	82.6982
1991	85	84.6581	82.9194	82.4931
1992	87	84.6581	83.5334	82.9085
1993	93	86.7166	85.1857	84.9969
1994	88	92.5928	91.0794	91.0278
1995	76	86.7093	85.2212	85.9792
1996	75	75.5922	77.4304	77.4946
1997	96	75.9598	76.2929	76.8167
1998	121	96.754	95.2141	92.5591
[truncated: 866 more rows]
