# Supplementary material for: Heart Rate Modeling and Prediction Using Autoregressive Models and Deep Learning
Source: Sensors (Basel). 2021 Dec 22;22(1):34. doi: 10.3390/s22010034 (PMC8747593; doi:10.3390/s22010034)
Supplement: Supplementary file 1 [file sensors-22-00034-s001.zip › S2_File.xlsx]

## Sheet: Sheet1
	True Values	AR(3) Forecasts	LSTM Forecasts	ConvLSTM Forecasts
0	71	69.4707	71.0008	70.1459
1	70	71.9243	71.5198	71.6885
2	69	70.2248	70.6595	70.4792
3	69	69.5302	70.1059	69.5496
4	69	69.6072	69.7264	69.6392
5	70	69.5212	69.4539	69.1954
6	67	70.5506	69.8195	69.8973
7	67	67.2991	68.3578	67.5742
8	67	67.8741	67.9719	67.6345
9	66	67.6162	67.5761	67.475
10	67	66.5866	66.9861	66.3368
11	67	67.779	67.0587	66.8506
12	66	67.5299	66.8869	66.9529
13	66	66.5862	66.4555	66.4196
14	66	66.7491	66.2548	65.9626
15	66	66.6631	66.0577	66.0167
16	66	66.663	65.9415	66.0573
17	66	66.6628	65.8458	65.905
18	66	66.6627	65.7691	65.9064
19	66	66.6626	65.711	65.6942
20	67	66.6625	65.6524	65.9237
21	66	67.6919	66.0045	66.6314
22	67	66.4992	65.7238	65.8024
23	67	67.7776	66.1072	66.7627
24	65	67.5285	66.1388	66.5665
25	66	65.5553	65.5488	65.1249
26	66	66.9108	65.681	65.9789
27	65	66.5757	65.5941	65.8233
28	67	65.632	65.3084	65.1031
29	66	67.8539	65.8701	66.6806
30	66	66.4123	65.5922	65.7965
31	65	66.7472	65.6733	65.9191
32	66	65.6315	65.2651	65.0303
33	65	66.8239	65.4726	65.8952
34	65	65.5453	65.1247	64.9256
35	65	65.7941	65.0519	65.0571
36	65	65.708	64.924	64.8969
37	65	65.7079	64.8631	64.8454
38	65	65.7077	64.7995	64.9803
39	65	65.7076	64.7671	64.8352
40	65	65.7075	64.7312	64.8422
41	65	65.7073	64.6989	64.9629
42	66	65.7072	64.6839	64.6835
43	66	66.7366	64.9767	65.6638
44	65	66.5735	65.0778	65.5596
45	66	65.6298	64.8702	64.9567
46	70	66.8222	65.1448	65.6054
47	83	70.6913	66.8987	69.1307
48	71	83.5119	82.2509	80.1646
49	67	69.3849	70.2636	70.9152
50	66	68.3416	67.4314	68.0194
51	67	66.9278	66.8669	66.711
52	69	67.775	66.6299	67.2251
53	74	69.5842	67.6405	68.6855
54	67	74.4905	70.638	73.114
55	71	66.6454	67.6165	67.9465
56	70	72.3301	69.2854	70.9348
57	70	70.049	68.8766	69.449
58	67	70.5554	69.3755	70.0551
59	72	67.383	68.0706	67.5032
60	67	73.0134	70.3088	71.6849
61	68	66.8018	67.9586	65.9671
62	73	69.0697	68.2081	68.3087
63	65	73.621	70.5467	72.5261
64	65	64.6696	67.415	66.7892
65	65	66.3946	66.7519	66.3142
66	70	65.7063	66.2407	65.8078
67	66	70.8482	67.9184	69.3737
68	65	65.9261	66.5599	66.7306
69	65	65.9743	66.1541	65.4461
70	71	65.7919	65.6939	65.5701
71	67	71.8756	67.9672	70.253
72	65	66.7927	66.6198	67.0268
73	65	65.8987	66.0751	65.2263
74	64	65.8777	65.6127	65.5859
75	70	64.6773	65.0752	64.4556
76	67	71.0079	67.0962	68.6924
77	68	66.8681	66.1653	66.8997
78	68	68.8963	66.9819	67.9028
79	68	68.477	66.8884	67.7238
80	67	68.5628	67.1247	67.1074
81	66	67.5347	66.7562	66.9803
82	67	66.668	66.3363	66.1221
83	67	67.7714	66.5482	67.0969
84	66	67.5239	66.5464	66.2166
85	67	66.5817	66.1929	65.9922
86	66	67.7711	66.4482	66.934
87	65	66.4955	66.0714	65.9479
88	66	65.7147	65.684	65.5104
89	66	66.8181	65.7849	65.5259
90	65	66.5706	65.6895	66.0487
91	66	65.6284	65.3672	65.0884
92	65	66.8177	65.5256	65.8394
93	65	65.5421	65.1583	64.9748
94	65	65.7894	65.0707	65.0478
95	66	65.7033	64.9287	65.003
96	65	66.7312	65.1967	65.7028
97	64	65.5416	64.9252	64.8827
98	63	64.7608	64.5953	64.241
99	64	63.8079	64.1412	63.3061
100	65	64.9113	64.0938	64.0851
101	64	65.6918	64.2534	64.8248
102	64	64.5882	64.0921	63.9499
103	65	64.8354	64.0387	63.9839
104	65	65.7774	64.205	64.7974
105	65	65.6158	64.2894	64.5897
106	65	65.7017	64.3684	64.7589
107	67	65.7016	64.4026	64.7359
108	64	67.7577	65.1256	66.4146
109	65	64.3505	64.4129	63.965
110	65	66.0346	64.6155	64.9113
111	65	65.6151	64.5101	64.8097
112	64	65.7009	64.5936	64.9196
113	63	64.6727	64.3189	64.0387
114	64	63.8058	63.9726	63.2346
115	68	64.9091	63.9692	64.0938
116	66	68.774	65.1975	67.3364
117	69	66.1582	64.9537	65.54
118	68	69.909	66.5318	68.3374
119	69	68.2253	66.2359	67.2877
120	68	69.6722	67.1958	68.3766
121	75	68.3971	66.8799	67.2225
122	73	75.8393	71.1463	73.8735
123	71	72.5703	70.0688	71.66
124	68	71.438	69.9661	70.5254
125	69	68.5047	68.5249	68.2047
126	68	69.8438	68.8292	69.1191
127	67	68.3971	68.2898	68.1779
128	67	67.616	67.8442	67.4778
129	66	67.6911	67.5958	67.112
130	68	66.5772	66.9929	66.6533
131	66	68.7938	67.5577	67.757
132	66	66.3301	66.7343	66.3943
133	67	66.8238	66.5718	66.3248
134	67	67.6797	66.6421	67.303
135	67	67.5186	66.6388	66.3681
136	66	67.6044	66.6157	66.828
137	66	66.5765	66.1713	65.9775
138	67	66.7374	66.0165	66.1692
139	68	67.6792	66.2596	66.6356
140	68	68.546	66.7319	67.4849
141	67	68.4708	66.9231	67.6073
142	66	67.5288	66.6584	66.7773
143	66	66.6618	66.2444	66.1609
144	67	66.7368	66.0837	65.8415
145	67	67.6786	66.326	66.852
146	68	67.5175	66.3867	66.8001
147	66	68.6312	66.9032	67.5669
148	66	66.4144	66.2137	66.0198
149	66	66.8222	66.1174	66.0371
150	67	66.6502	65.9353	66.0182
151	67	67.6779	66.2591	66.8281
152	69	67.5169	66.3176	66.733
153	69	69.6585	67.3104	68.371
154	64	69.3365	67.4986	68.3243
155	64	64.3689	65.9116	64.9771
156	66	65.1739	65.3992	64.8627
157	63	66.7995	65.5615	66.2261
158	62	63.3936	64.7481	63.7675
159	63	63.0207	64.1905	63.0472
160	62	63.9513	63.9053	63.4147
161	62	62.6761	63.4776	62.7168
162	63	62.923	63.2075	62.4707
163	63	63.8647	63.1394	63.1611
164	64	63.7034	63.078	63.0564
165	64	64.8173	63.2737	63.7717
166	64	64.6561	63.3462	63.451
167	63	64.742	63.4323	63.4827
168	62	63.7139	63.2086	63.0537
169	63	62.8468	62.9492	62.2122
170	63	63.9496	62.9588	62.667
171	64	63.7022	62.9014	62.8685
172	62	64.8161	63.1593	63.6959
173	64	62.599	62.8556	62.0902
174	62	65.0629	63.1821	63.7972
175	61	62.5127	62.8236	62.1957
176	68	61.9786	62.573	61.4684
177	61	69.1627	63.9939	67.2986
178	62	60.7565	62.9123	62.0314
179	62	63.511	62.9142	62.6798
180	63	62.7479	62.6257	62.1995
181	62	63.8613	62.7265	62.9978
182	64	62.673	62.5534	62.1853
183	64	64.9746	62.9183	63.5535
184	63	64.5674	63.0501	63.6425
185	63	63.7117	63.0322	62.6721
186	64	63.872	62.997	62.823
187	64	64.8134	63.1989	63.4257
188	65	64.6527	63.2958	63.5353
189	65	65.7662	63.6864	64.5604
190	65	65.6055	63.875	63.7022
191	65	65.6914	64.0191	64.7188
192	65	65.6913	64.1418	64.5129
193	64	65.6912	64.2508	64.6567
194	64	64.6635	64.0575	63.8524
195	65	64.8238	64.0068	64.0388
196	65	65.7652	64.2171	64.5888
197	66	65.6046	64.3057	64.6358
198	64	66.7181	64.727	65.5663
199	65	64.5023	64.2849	64.0829
200	64	65.9368	64.5094	64.844
201	66	64.5765	64.1898	64.0237
202	65	66.878	64.7471	65.5911
203	65	65.4435	64.5293	64.7576
204	65	65.7758	64.6293	64.8444
205	66	65.6896	64.5719	64.7833
206	68	66.717	64.916	65.5433
207	65	68.6116	65.8062	67.2936
208	67	65.2941	65.0716	65.0506
209	67	68.0022	65.7809	66.6627
210	65	67.4234	65.7865	66.5441
211	66	65.5403	65.3376	64.9646
212	68	66.8884	65.5134	65.9954
213	71	68.6108	66.252	67.3897
214	68	71.4585	68.0714	70.2129
215	67	68.067	67.1234	67.5053
216	68	67.7788	66.9232	67.142
217	68	68.7083	67.1648	67.8449
218	68	68.4617	67.2564	67.723
219	70	68.5477	67.4043	67.758
220	67	70.6025	68.4258	69.2585
221	68	67.1995	67.2534	67.2816
222	69	68.88	67.6521	67.837
223	67	69.4887	67.9835	68.5179
224	67	67.3596	67.2964	67.2866
225	70	67.7663	67.2091	67.1963
226	70	70.6762	68.4076	69.5599
227	68	70.1951	68.6326	69.1836
228	67	68.3986	68.0088	68.0542
229	68	67.6919	67.4532	67.2931
230	67	68.7073	67.6504	67.9693
231	69	67.4332	67.1994	67.0169
232	69	69.7345	68.0392	68.7526
233	67	69.3275	68.0667	68.4344
234	67	67.445	67.3827	67.3118
235	67	67.7656	67.2037	67.064
236	71	67.5932	67.0106	66.8842
237	64	71.7027	68.8715	70.571
238	64	63.8704	66.3676	65.4651
239	67	65.3365	65.7871	65.0319
240	66	67.815	66.1974	67.1472
241	67	66.3068	65.913	66.1812
242	66	67.7529	66.3517	67.0656
243	68	66.4791	65.9226	65.9852
244	68	68.7799	66.702	67.8636
245	68	68.3732	66.7775	67.3497
246	68	68.5456	67.0303	67.4035
247	69	68.5455	67.0847	67.7219
248	77	69.5726	67.6541	68.3582
249	71	77.6301	73.0851	75.5431
250	68	70.2727	69.6008	69.7868
251	67	68.8418	68.4177	68.8371
252	73	67.7771	67.8116	67.7055
253	66	73.8406	70.4892	72.4688
254	70	65.6059	67.6494	67.1645
255	67	71.3485	69.0721	70.3443
256	66	67.028	67.6601	67.7296
257	66	66.8234	67.1885	66.7194
258	68	66.7246	66.7891	66.3741
259	65	68.6917	67.3249	68.0738
260	65	65.2931	66.2699	65.7093
261	66	65.9431	65.9702	65.6594
262	67	66.7115	65.924	65.2296
263	72	67.5787	66.1981	66.8865
264	65	72.6383	68.7108	71.0701
265	64	64.7424	66.2265	66.0681
266	65	65.2607	65.591	64.464
267	65	65.8438	65.3327	65.7236
268	64	65.5983	65.1691	64.887
269	64	64.6578	64.7959	64.5047
270	63	64.8169	64.5659	64.339
271	63	63.7041	64.1358	63.5465
272	63	63.8632	63.889	63.0587
273	63	63.777	63.6468	63.2197
274	64	63.7768	63.5	63.2534
275	66	64.8032	63.6036	63.8165
276	63	66.6969	64.1674	65.4163
277	62	63.3848	63.648	62.5366
278	63	63.0081	63.2841	62.647
279	65	63.9353	63.1799	63.1594
280	63	65.7428	63.5786	64.5542
281	65	63.4572	63.3099	62.9882
282	62	66.0009	63.7944	64.709
283	62	62.4307	63.1789	62.3613
284	63	63.0802	63.0268	62.4158
285	64	63.8482	62.9721	62.9409
286	63	64.7153	63.1884	63.7582
287	62	63.6156	63.1007	63.0145
288	64	62.8343	62.8982	62.2085
289	62	64.9601	63.1447	63.4873
290	62	62.5025	62.8005	62.2112
291	63	62.9929	62.7182	62.2443
292	62	63.8469	62.75	62.8988
293	63	62.6611	62.5998	61.8897
294	62	63.9327	62.7052	62.9128
295	64	62.6607	62.5307	61.7571
296	67	64.9588	62.8859	63.7462
297	63	67.6337	63.8779	66.0788
298	63	63.2227	63.3356	63.1026
299	63	64.1176	63.3375	63.1595
300	64	63.7727	63.1474	63.0048
301	64	64.799	63.3459	63.8606
302	66	64.6397	63.4176	63.5295
303	66	66.7786	64.0945	65.4404
304	65	66.4603	64.3575	65.4328
305	66	65.6061	64.3572	64.5726
306	66	66.7915	64.7252	65.5497
307	64	66.5461	64.861	65.4746
308	64	64.5794	64.4355	64.207
309	63	64.8974	64.3133	64.0743
310	64	63.6984	63.9182	62.9287
311	63	64.8838	63.9419	64.1361
312	65	63.6119	63.6569	63.1437
313	63	65.9099	64.057	64.8458
314	65	63.4527	63.6469	63.1702
315	63	65.9957	64.0797	64.8634
316	64	63.4526	63.6113	63.0433
317	64	64.9689	63.7649	63.9325
318	66	64.6376	63.668	63.8744
319	64	66.7763	64.3079	65.3751
320	64	64.4058	63.9204	63.7678
321	65	64.8956	63.9396	64.007
322	64	65.7495	64.0975	64.6013
323	64	64.5642	63.9412	63.9463
324	65	64.8091	63.9358	63.8116
325	66	65.7491	64.135	64.77
326	65	66.6165	64.5625	65.2966
327	66	65.5173	64.4542	64.8249
328	64	66.7885	64.8592	65.3831
329	65	64.4908	64.3376	64.1871
330	65	65.9208	64.5528	64.8305
331	64	65.5896	64.4978	64.7954
332	64	64.6493	64.2959	63.8854
333	65	64.8079	64.1673	64.1148
334	65	65.748	64.3364	64.78
335	66	65.589	64.4043	64.6585
336	65	66.7014	64.7987	65.6157
337	67	65.5161	64.6146	64.8267
338	63	67.8136	65.3625	66.4947
339	63	63.3048	64.3189	63.3943
340	62	64.1118	64.065	63.5731
341	62	62.7408	63.5504	62.4408
342	62	62.8993	63.2513	62.5846
343	62	62.813	62.9992	62.2881
344	62	62.8128	62.811	62.2165
345	65	62.8126	62.66	62.2586
346	64	65.8914	63.1836	64.5847
347	62	64.3889	63.2307	63.5758
348	62	62.7532	62.979	62.3977
349	63	62.9843	62.7817	62.1141
350	62	63.8381	62.788	62.9284
351	61	62.6529	62.6008	61.7573
352	61	61.8712	62.3207	61.436
353	61	61.9435	62.1088	61.2549
354	63	61.8571	61.9255	61.2246
355	62	63.9097	62.1254	62.6476
356	63	62.5657	62.0917	61.8982
357	63	63.923	62.3503	62.7735
358	65	63.678	62.4469	62.7478
359	65	65.8166	63.0863	64.0679
360	63	65.4992	63.3462	64.2006
361	66	63.6187	63.1401	62.9831
362	64	67.0148	63.9197	65.3852
363	63	64.314	63.572	63.5722
364	63	63.8633	63.4636	63.0936
365	62	63.8493	63.3107	63.0723
366	62	62.7367	63.0438	62.2959
367	63	62.8951	62.8798	62.3293
368	65	63.8351	62.9154	62.7701
369	64	65.7289	63.3847	64.6269
370	62	64.4714	63.4237	63.7047
371	63	62.7497	63.1109	62.4108
372	65	64.0069	63.1056	62.9665
373	65	65.7282	63.4818	64.4456
374	61	65.497	63.727	64.635
375	66	61.5641	63.0536	61.6215
376	65	67.3299	63.8788	65.791
377	65	65.1657	63.7642	64.5866
378	65	65.7553	64.1413	64.7029
379	68	65.6689	64.1494	64.7563
380	70	68.7472	65.3742	67.3343
381	68	70.3239	66.6667	68.8992
382	67	68.2132	66.4086	67.1545
383	66	67.6767	66.303	66.7727
384	68	66.6364	65.897	66.1118
385	68	68.7609	66.6775	67.55
386	70	68.3574	66.8327	67.3643
387	70	70.5821	68.1116	69.1902
388	67	70.265	68.312	69.6367
389	66	67.3592	67.3743	66.8706
390	67	66.8086	66.8089	66.4551
391	68	67.7343	66.8877	67.1346
392	65	68.5155	67.2564	67.9794
393	69	65.3647	66.2516	65.478
394	69	70.031	67.5694	68.6363
395	70	69.138	67.5837	68.5726
396	68	70.5092	68.5712	69.5011
397	66	68.2986	67.7149	67.9922
398	67	66.6496	66.9237	66.4265
399	64	67.8199	66.965	67.2066
400	65	64.4106	65.8303	64.5489
401	67	65.9981	65.701	65.3211
402	71	67.6329	66.0666	66.9741
403	71	71.5066	68.1273	70.3564
404	70	71.0453	68.6156	70.1635
405	68	70.3642	68.7284	69.3964
406	69	68.4705	67.8517	68.3476
407	67	69.7272	68.2909	68.6358
408	67	67.344	67.3985	67.1031
409	65	67.747	67.2802	67.0201
410	67	65.5222	66.3407	65.5242
411	68	67.8911	66.7221	67.1656
412	67	68.4278	67.0609	67.5327
413	68	67.4157	66.8598	67.1514
414	69	68.6863	67.2859	67.941
415	68	69.4677	67.7514	68.6778
416	66	68.3694	67.5109	67.5427
417	70	66.5619	66.7166	66.2049
418	74	70.8965	68.2054	69.5345
419	69	74.1945	70.6429	73.0942
420	68	68.7754	68.6414	68.8642
421	66	68.8877	68.2088	68.5097
422	68	66.5618	67.1718	66.6531
423	68	68.8444	67.6481	68.3687
424	69	68.3546	67.6138	67.8721
425	67	69.5533	68.2106	68.7953
426	66	67.3428	67.3613	67.3648
427	69	66.7199	66.8569	66.3555
428	64	69.7836	67.8078	68.6415
429	65	64.0921	66.0775	65.01
430	66	66.1687	65.909	65.9636
431	65	66.6044	65.856	66.0969
432	68	65.5064	65.5215	64.815
433	66	68.8287	66.4461	67.8111
434	64	66.2157	65.8006	65.8755
435	64	64.7394	65.2098	64.8201
436	64	64.883	64.8374	64.2813
437	64	64.7101	64.5538	64.2114
438	64	64.71	64.3744	64.0524
439	63	64.7098	64.2198	64.0461
440	66	63.6837	63.8726	63.3807
441	64	66.9197	64.4833	65.2831
442	63	64.3066	64.0502	64.091
443	66	63.8562	63.8391	63.3726
444	64	66.9192	64.3828	65.5745
445	62	64.3062	64.0063	64.0755
446	63	62.83	63.5708	62.3752
447	63	63.9993	63.4124	63.1751
448	63	63.668	63.2595	63.1694
449	66	63.7543	63.2111	63.0397
450	64	66.8319	63.9213	65.3818
451	62	64.3053	63.6779	63.8663
452	63	62.8292	63.3263	62.5026
453	62	63.9985	63.2423	63.2005
454	61	62.6412	62.9533	62.0479
455	62	61.8598	62.6108	61.5631
456	70	62.9573	62.4956	62.244
457	71	70.9199	64.6907	68.7332
458	73	70.7658	66.255	69.4449
459	91	73.3513	69.1179	71.6618
460	91	91.5888	96.1592	85.3658
461	90	88.9117	89.8302	85.4377
462	82	89.4393	85.8303	86.0919
463	72	81.3899	78.2913	79.8323
464	70	72.3064	71.6459	74.1561
465	68	71.149	70.1502	71.9063
466	69	68.5525	68.4836	69.6992
467	69	69.7239	68.7189	70.7266
468	69.7143	69.3935	68.6047	70.4741
469	70.4286	70.2125	69.1225	71.035
470	71.1429	70.8325	69.6019	70.9582
471	71.8571	71.5138	70.4946	71.7897
472	72.5714	72.1951	71.1778	72.7341
473	73.2857	72.8764	71.6379	71.5963
474	74	73.5577	72.0799	72.5414
475	75	74.239	72.6596	72.8622
476	78	75.2136	73.5796	74.1204
477	73	78.1957	76.0432	77.2264
478	72	72.6746	72.9372	72.9675
479	73	72.6979	72.4501	72.5282
480	73	73.453	72.9574	73.0021
481	78	73.2087	72.8063	73.007
482	77	78.4263	76.4351	77.4834
483	79	76.6081	75.528	76.3411
484	83	79.2484	77.6574	78.5305
485	87	82.9512	81.2644	82.0344
486	87	86.5953	85.441	85.7963
487	83	86.3051	85.0754	85.9675
488	81	82.5427	82.1706	82.6334
489	81	81.1236	81.1874	81.18
490	81	81.0971	81.1732	80.6344
491	82	80.9254	81.0363	81.0972
492	80	81.9518	81.802	82.0951
493	78	79.7405	80.2381	80.1609
494	76	78.0905	79.0252	78.7478
495	74	76.1828	77.4898	76.4028
496	76	74.275	75.8577	75.1179
497	76	76.4732	76.7627	76.6722
498	75	75.9846	76.428	76.1973
499	76	75.1298	75.738	75.1185
500	73	76.3147	76.1745	75.9479
501	72	72.9911	74.1358	73.5913
502	73	72.5258	73.3187	72.8025
503	74	73.4531	73.5392	73.2895
504	75	74.2353	73.9101	74.0729
505	76	75.1891	74.5568	74.6794
506	74	76.1429	75.242	75.619
507	76	74.0174	74.1001	73.9812
508	77	76.4729	75.4702	75.7952
509	80	77.0108	76.0448	76.6437
510	80	80.1034	78.5652	79.2763
511	82	79.7139	78.5621	79.2257
512	84	82.0242	80.6862	81.3797
513	87	83.7603	82.5431	82.9931
514	85	86.6945	85.8195	86.1683
515	85	84.3379	83.662	84.3687
516	86	84.912	84.4722	84.6639
517	88	85.7669	85.36	85.5543
518	88	87.6615	87.521	87.4651
519	87	87.4305	87.1869	87.3595
520	85	86.5756	86.5341	86.9755
521	90	84.6811	84.9054	85.0508
522	92	90.0445	90.701	89.7264
523	91	91.1339	91.6308	91.0973
524	97	90.2196	90.3077	90.6674
525	95	96.709	98.0058	96.0551
526	95	93.6201	93.8493	93.8711
527	96	94.4514	94.9911	94.1156
528	95	95.3066	95.4669	95.3525
529	96	94.122	94.547	94.5478
530	91	95.3927	95.8803	95.618
531	88	90.0164	89.7914	90.6352
532	86	87.8138	87.988	88.5006
533	85	85.807	85.8424	86.5161
534	86	84.8401	85.4298	85.7552
535	93	85.8535	86.298	86.1736
536	93	92.795	94.2592	92.2585
537	92	91.7725	92.2608	92.3926
538	93	91.3461	91.6376	91.0887
539	91	92.5311	92.7359	92.5601
540	91	90.234	90.5127	90.676
541	91	90.6365	91.1284	90.6716
542	95	90.4651	90.8023	90.765
543	93	94.5713	95.9311	94.2756
544	91	91.8852	92.0582	92.5254
545	88	90.4917	90.802	90.8936
546	86	87.5572	87.5072	88.2989
547	87	85.8077	86.4118	86.5564
548	90	86.8938	87.4317	87.4469
549	92	89.6437	90.446	89.4865
550	104	91.3076	91.9599	91.613
551	106	103.569	105.303	101.141
552	106	103.895	105.697	102.691
553	106	104.606	105.236	103.813
554	109	104.777	105.057	104.083
555	109	107.859	108.574	107.241
556	79	107.385	108.039	106.881
557	75	76.8285	80.4258	92.1649
558	76	77.4831	73.2226	84.7477
559	77	76.574	76.9193	83.4699
560	80	77.1002	75.6966	82.391
561	78	80.108	79.6706	83.8508
562	75	77.6629	76.5365	80.7988
563	85	75.1561	75.1219	77.9594
564	97	85.7307	85.3547	84.4277
565	103	96.2128	100.114	93.5892
566	112	101.327	102.991	99.2124
567	115	110.654	111.006	106.526
568	118	112.817	113.053	109.042
569	117	116.191	115.125	111.846
570	113	114.94	114.581	113.268
571	108	111.238	111.285	111.089
572	101	106.646	106.204	107.021
573	95	99.9011	98.5884	101.066
574	96	94.4195	93.5171	95.9323
575	98	95.8148	96.3577	97.2959
576	98	97.2066	98.2309	99.5318
577	112	96.9723	97.4357	98.8459
578	111	111.546	110.25	107.975
579	102	108.287	109.175	107.047
580	98	100.367	98.6099	99.2961
581	94	97.6044	96.3828	96.434
582	105	93.3641	92.5642	92.8679
583	112	104.983	105.544	101.77
584	110	110.09	111.426	107.511
585	108	107.845	108.289	106.66
586	106	106.703	106.742	105.93
587	108	104.795	104.545	104.569
588	108	107.005	107.409	106.643
589	112	106.515	106.886	106.653
590	111	110.804	110.806	110.99
591	110	109.134	109.369	108.865
592	113	108.606	108.698	108.321
593	113	111.771	111.385	111.749
594	111	111.205	111.198	111.564
595	109	109.403	108.926	110.52
596	101	107.665	106.935	107.711
597	100	99.5782	97.7346	99.9641
598	104	99.6614	99.1005	99.7568
599	104	103.26	103.605	102.925
600	104	102.533	102.81	103.041
601	105	102.874	102.865	102.921
602	115	103.904	103.981	104.021
603	122	114.041	112.359	111.083
604	128	119.734	116.402	116.495
605	127	125.65	118.877	121.588
606	127	124.252	119.255	121.216
607	121	124.926	119.325	121.941
608	120	118.656	117.075	117.013
609	119	118.591	116.281	116.812
610	118	117.213	115.478	116.803
611	106	116.259	114.523	116.111
612	94	103.966	102.165	105.131
613	95	93.4362	91.1232	96.5267
614	95	95.3853	95.1486	97.0484
615	97	94.2069	94.4896	96.61
616	96	96.353	97.194	97.5884
617	96	95.0004	94.8319	95.975
618	95	95.3311	95.7974	95.4935
619	98	94.2159	94.1418	94.4682
620	91	97.469	98.6205	96.9076
621	90	89.6877	89.4362	91.0033
622	92	90.0378	90.3813	90.2236
623	99	91.6669	92.0923	91.5991
624	99	98.4739	100.534	97.2852
625	96	97.5162	98.0386	97.8036
626	94	95.0184	94.8555	95.8246
627	92	93.4407	93.0793	93.6439
628	92	91.4473	91.596	91.8233
629	93	91.6	92.0608	91.5842
630	90	92.461	93.0858	92.8136
631	92	89.2083	89.4012	89.8944
632	93	91.8376	92.7237	92.0504
633	93	92.2914	92.8451	92.075
634	92	92.3002	92.9596	93.0745
635	91	91.3546	91.5164	92.0006
636	91	90.4853	90.8841	91.1226
637	91	90.5616	90.9964	90.5698
638	92	90.4768	91.0068	90.635
639	91	91.5074	92.1518	91.8413
640	92	90.3158	90.6606	90.862
641	91	91.5924	92.3016	91.9076
642	89	90.316	90.5975	90.786
643	88	88.501	88.9514	88.8481
644	89	87.7079	88.0795	88.3787
645	91	88.7298	89.3932	88.9378
646	87	90.5449	91.2414	90.7159
647	87	86.1856	86.6082	86.9307
648	87	86.9999	87.5517	87.2514
649	88	86.6604	87.0571	87.0816
650	89	87.6909	88.2927	87.9182
651	88	88.5603	88.8835	88.819
652	88	87.4537	87.8029	87.7816
653	89	87.6997	88.0607	88.0874
654	89	88.6453	89.0086	88.6667
655	90	88.4843	88.8376	88.7253
656	88	89.5997	90.0149	89.8961
657	88	87.3777	87.6386	87.9487
658	89	87.7848	88.2712	88.0431
659	88	88.6456	88.9943	88.5427
660	87	87.4541	87.8755	88.0765
661	85	86.6697	87.08	87.0843
662	87	84.685	85.2724	85.2572
663	89	86.9831	87.4852	87.0744
664	90	88.552	88.9153	88.6354
665	90	89.4302	89.7603	89.7301
666	88	89.439	89.6082	89.8144
667	87	87.463	87.7115	87.8724
668	88	86.7548	87.1591	87.1228
669	89	87.7766	88.189	87.8182
670	89	88.5611	88.9712	88.9526
671	88	88.4849	88.7971	88.9027
672	87	87.5395	87.8356	87.8262
673	84	86.6702	87.0711	87.0723
674	84	83.6549	84.414	84.3204
675	84	84.0535	84.6824	84.5596
676	85	83.7987	84.3124	84.2001
677	83	84.8291	85.1603	85.0347
678	84	82.6071	83.225	83.0789
679	83	84.0448	84.2868	84.0673
680	82	82.6834	83.1133	83.1389
681	84	81.899	82.5152	82.3082
682	89	84.0361	84.0171	83.9868
683	97	88.7813	88.8791	88.4598
684	100	96.3913	98.0683	95.3862
685	99	98.6187	99.6234	98.1803
686	102	97.7826	97.7154	97.5771
687	107	101.292	102.019	100.912
688	108	105.879	107.117	105.038
689	102	106.358	107.245	106.135
690	99	100.434	99.3922	100.691
691	100	98.3944	97.7693	98.794
692	99	99.4013	99.6123	99.4377
693	100	97.9539	98.3229	98.467
694	111	99.2318	99.8934	99.7932
695	108	110.33	110.237	108.078
696	91	105.543	105.931	104.974
697	91	89.4315	87.1542	92.5299
698	91	91.9385	91.4916	92.1297
699	93	90.4804	91.0536	91.9017
700	95	92.5426	93.6238	93.3158
701	95	94.2801	94.8618	94.5313
702	94	94.1269	94.6586	94.5875
703	94	93.2673	93.4836	94.0907
704	95	93.4298	93.8545	93.7792
705	91	94.3754	94.9841	94.5946
706	89	90.0886	90.0739	91.0928
707	87	88.7618	89.0368	89.4292
708	85	86.6816	86.8207	86.3771
709	86	84.7728	85.3553	84.7567
710	85	85.9575	86.4553	86.814
711	85	84.5927	85.1315	85.1931
712	85	84.8408	85.3936	85.3601
713	85	84.7552	85.1596	85.0345
714	81	84.7552	85.1833	84.9075
715	85	80.631	81.8227	81.4788
716	85	85.4044	85.3993	85.1736
717	84	84.4127	84.6178	84.7616
718	85	83.7243	83.9853	83.7753
719	83	84.9175	84.8442	85.0146
720	84	82.6078	83.103	83.0582
721	84	84.0488	84.1494	84.0889
722	82	83.7154	83.8258	83.9566
723	82	81.7392	82.3781	82.0815
724	82	82.0637	82.4078	82.2895
725	82	81.8924	82.2237	81.9883
726	83	81.8924	82.1839	82.0572
727	82	82.9234	82.8863	82.7817
728	80	81.7302	82.0465	82.3265
729	80	79.9162	80.715	80.1259
730	79	80.1551	80.6435	80.1926
731	79	78.9529	79.7165	79.3313
732	78	79.1152	79.6278	79.1257
733	79	77.9986	78.7546	78.3763
734	80	79.1918	79.3398	79.0921
735	83	79.9748	79.8495	79.8298
736	80	82.991	82.2115	82.7519
737	82	79.4972	79.8689	79.8816
738	80	82.3023	81.6629	81.929
739	79	79.6597	79.9806	79.883
740	77	79.1241	79.5357	79.0552
741	77	77.0534	77.9685	77.2858
742	78	77.292	77.8628	77.4317
743	77	78.1518	78.2653	78.0681
744	77	76.9589	77.5035	77.1231
745	80	77.2065	77.4855	77.1176
746	80	80.2134	79.4534	79.9465
747	83	79.7272	79.3818	79.6239
748	82	83.0763	81.9991	82.6207
749	79	81.5594	81.0716	81.1835
750	79	78.8855	79.4003	79.365
751	82	79.2862	79.4112	78.9073
752	82	82.122	81.5114	81.7729
753	82	81.6357	81.316	81.6352
754	80	81.8924	81.5656	81.8824
755	80	79.8308	80.1881	80.0801
756	80	80.155	80.3575	80.0659
757	80	79.9839	80.1926	80.0196
758	80	79.9839	80.1979	80.157
759	81	79.9839	80.1428	79.9234
760	82	81.0147	80.8617	81.0175
761	82	81.8834	81.5542	81.5208
762	80	81.8069	81.6093	81.6995
763	83	79.8308	80.2948	80.2182
764	84	83.2474	82.7041	83.0163
765	82	83.6208	83.1908	83.4044
766	78	81.6538	81.8417	81.8599
767	77	77.9404	79.1239	78.5424
768	75	77.387	78.3928	77.8494
769	76	75.1449	76.6289	75.8143
770	77	76.4145	76.9868	76.5322
771	73	77.112	77.2878	77.2672
772	76	72.9121	74.6376	73.9906
773	80	76.7385	76.1822	76.3921
774	81	80.0331	78.7587	79.6418
775	76	80.6721	79.6737	80.4966
776	77	75.6983	76.4999	76.69
777	76	77.6261	77.1892	77.2346
778	78.5	76.0046	76.24	76.0157
779	81	78.8293	78.0549	78.2519
780	79	80.9152	79.764	80.6192
781	78	78.6623	78.4836	78.8009
782	81	78.1701	78.1413	78.1735
783	91	81.2532	80.3931	80.5832
784	92	90.9898	91.6631	89.1034
785	86	90.6541	90.3711	90.3913
786	87	85.1634	84.434	85.3323
787	86	87.2562	86.795	86.418
788	86	85.5469	85.4868	85.1636
789	83	85.7954	85.938	85.89
790	81	82.6169	82.9757	82.957
791	81	81.0427	81.8296	81.7554
792	83	81.1101	81.6372	81.3841
793	80	83	83.0858	82.7453
794	77	79.5823	80.4881	80.4341
795	77	77.1492	78.5227	78.2686
796	78	77.3791	78.318	78.0038
797	80	78.1521	78.5568	77.8673
798	79	80.0513	79.8108	79.6724
799	79	78.7811	79.0233	79.3465
800	79	79.1157	79.1718	79.0498
801	78	79.0297	79.0909	79.0006
802	78	77.9988	78.3854	77.8709
803	77	78.1614	78.3506	78.1565
804	78	77.0446	77.5798	77.2365
805	77	78.2381	78.1888	78.0821
806	79	76.9586	77.3244	76.7151
807	80	79.2689	78.7471	78.8713
808	79	79.8887	79.3358	79.8181
809	80	78.8671	78.8617	78.8742
810	79	80.1465	79.7002	79.8395
811	79	78.8671	78.957	78.6816
812	80	79.1156	79.1127	78.986
813	79	80.0605	79.7457	79.7665
814	72	78.8671	79.0366	78.8234
815	75	71.8994	74.5187	73.7611
816	81	76.0443	75.71	75.9141
817	80	81.1395	79.7871	81.0825
818	79	79.3903	79.0297	79.6731
819	81	79.0392	78.6484	79.2193
820	83	81.1775	80.3146	80.8171
821	84	82.8274	81.9142	82.4926
822	86	83.7051	82.878	83.4605
823	97	85.7764	84.9458	85.2985
824	102	96.8782	98.4283	94.7726
825	101	100.416	102.494	99.0468
826	90	99.5169	99.144	98.46
827	82	88.7646	86.998	89.8917
828	85	82.2213	81.0594	84.6895
829	86	85.6781	85.6807	86.491
830	87	85.5275	85.6921	86.3542
831	86	86.6545	86.8105	87.7779
832	83	85.5456	85.6174	86.8465
833	83	82.701	83.3572	83.943
834	82	83.1059	83.5786	83.7846
835	79	81.8153	82.462	82.7339
836	79	78.8843	80.1347	80.4973
837	78	79.2892	79.9952	79.4363
838	80	77.9986	78.9316	77.9145
839	86	80.2254	80.2342	79.6562
840	85	86.0011	85.4525	85.6675
841	83	84.1594	83.8373	84.7936
842	83	82.7784	82.7522	82.8197
843	86	83.0197	82.9053	82.8359
844	85	85.9416	85.6811	85.5275
845	84	84.4185	84.313	84.477
846	81	83.8101	83.8412	83.9886
847	82	80.7928	81.4895	81.2721
848	82	82.2295	82.4244	82.1289
849	83	81.8063	82.0575	82.069
850	81	82.9243	82.9097	82.9956
851	82	80.6974	81.2562	81.3594
852	81	82.143	82.2074	82.2989
853	78	80.7748	81.1908	80.6378
854	77	77.9304	79.1834	78.4928
855	81	77.3039	78.3416	77.7515
856	83	81.3346	80.874	81.229
857	82	82.6558	82.1068	82.4485
858	84	81.6424	81.4686	81.7734
859	82	84.0424	83.3778	83.6926
860	81	81.5651	81.6946	82.0295
861	81	81.0342	81.299	81.0094
862	82	81.0251	81.1809	81.0116
863	82	81.9702	81.8653	81.8225
864	84	81.8064	81.7805	82.0089
865	84	83.9559	83.5129	83.5726
866	83	83.6283	83.3546	83.6226
867	81	82.7697	82.8153	83.0453
868	81	80.8704	81.4206	81.3654
869	80	81.1117	81.49	81.1058
870	82	79.9072	80.5435	80.0531
871	83	82.1341	82.0009	82.1276
872	82	82.7515	82.5124	82.5984
873	82	81.7291	81.868	82.0124
874	86	81.9794	81.9981	82.0434
875	83	86.0191	85.5899	85.6989
876	86	82.2692	82.5755	82.668
877	82	86.2006	85.7301	85.8433
878	82	81.3251	81.8925	81.7473
879	81	82.2383	82.3533	82.1708
880	85	80.8616	81.2916	80.9693
881	89	85.1505	84.8363	84.8664
882	87	88.5358	88.4115	88.3544
883	100	86.1639	85.9222	86.5443
884	110	100.243	101.142	96.8284
885	98	108.267	110.733	104.669
886	97	95.365	93.3445	94.6276
887	96	97.17	96.1212	95.3324
888	100	95.2613	95.1064	93.9422
889	97	99.4643	101.065	98.7307
890	92	95.6284	95.3358	95.1152
891	88	91.3098	90.9146	92.0522
892	86	87.743	87.2665	88.7567
893	89	85.9022	86.1846	86.8656
894	91	88.9777	89.7322	89.4478
895	91	90.3753	91.0506	91.1358
896	89	90.3076	90.7713	91.9566
897	89	88.4183	88.6043	88.951
898	103	88.7463	89.2579	87.8838
899	105	103.013	104.34	100.028
900	107	102.779	104.924	101.351
901	94	105.732	106.615	104.355
902	83	92.1651	90.5622	93.0553
903	86	83.119	81.3073	85.8307
904	85	86.9	87.0968	87.7858
905	86	84.4179	84.7227	86.1707
906	87	85.8748	86.2607	87.3595
907	87	86.6553	86.7955	87.6061
908	87	86.5776	87.0111	87.4152
909	84	86.6644	87.008	87.3504
910	84	83.569	84.2191	84.6652
911	90	84.0627	84.5727	85.2922
912	89	89.9931	90.7624	89.1142
913	88	87.9735	88.1884	87.8264
914	94	87.6279	87.7654	86.8048
915	92	93.8963	94.8459	93.2399
916	106	90.7583	91.025	91.4842
917	101	106.051	106.369	101.524
918	92	98.4268	98.946	96.7634
919	84	91.1738	89.6187	90.6478
920	83	83.9615	82.8905	84.4514
921	84	83.4638	83.3906	83.4882
922	86	83.9668	84.0983	84.2397
923	85	85.7791	86.0084	86.1933
924	87	84.5055	84.7273	85.4122
925	91	86.9064	87.2384	86.7934
926	94	90.618	91.2424	90.5121
927	97	93.2295	94.027	93.7294
928	96	96.1789	97.1498	95.9638
929	98	94.9138	94.9585	95.9289
930	101	97.4019	98.2483	96.494
931	104	100.083	101.071	99.7973
932	99	102.86	104.158	102.891
933	94	97.4661	96.6935	98.4566
934	89	93.3878	92.6595	94.1973
935	91	88.616	87.968	89.7101
936	98	91.0703	92.0621	91.2639
937	99	97.5328	99.2874	97.3829
938	98	97.5855	98.3989	98.1095
939	97	96.9961	97.1719	97.3058
940	96	96.2156	96.1039	96.4254
941	88	95.2616	95.4742	95.3645
942	89	87.0818	86.6336	88.8174
943	92	89.3455	89.9107	89.7026
944	91	91.5835	92.3943	92.0335
945	91	90.1438	90.5943	90.4754
946	93	90.5691	90.973	90.9951
947	93	92.5466	93.1968	92.9195
948	93	92.2171	92.7685	93.1171
949	93	92.3908	92.8629	92.8566
950	94	92.3909	92.7491	92.3533
951	99	93.4232	94.1034	93.6387
952	112	98.4195	99.8951	98.0327
953	111	111.106	111.223	107.327
954	84	108.362	109.443	106.574
955	80	81.7707	82.1327	92.8274
956	81	82.0543	76.966	85.5589
957	81	81.3733	82.3387	84.8376
958	80	80.8542	80.4082	83.8042
959	82	79.9095	79.7038	82.2627
960	81	82.1419	81.6525	83.4485
961	80	80.6874	80.7743	81.891
962	81	79.9976	80.186	80.4778
963	79	81.1091	81.0534	81.1606
964	81	78.7888	79.3084	79.375
965	83	81.2759	80.9577	80.6719
966	80	82.8316	82.2842	80.8176
967	79	79.5759	80.0804	78.0484
968	81	79.2199	79.6204	79.1071
969	80	81.1879	80.9588	81.1626
970	80	79.7334	80.0291	79.9176
971	81	80.0765	80.1753	79.9837
972	89	81.021	80.8172	81.0022
973	98	89.1159	89.026	87.9335
974	92	97.1666	99.258	95.5937
975	83	90.1677	89.2266	90.0855
976	81	82.6692	81.9869	83.8313
977	79	81.5805	81.2792	82.2171
978	82	79.053	79.4029	79.9119
979	80	82.3107	82.0731	82.2913
980	77	79.565	79.8241	80.5915
981	75	77.0662	77.9349	78.3639
982	77	75.326	76.3324	76.0376
983	77	77.4622	77.3724	77.7494
984	79	76.95	77.1589	77.6643
985	79	79.193	78.6989	79.6309
986	77	78.8578	78.512	78.9128
987	78	76.9685	77.4074	76.3445
988	81	78.3368	78.0659	77.8894
989	79	81.0915	80.1541	80.921
990	81	78.6108	78.7122	78.8009
991	81	81.2775	80.4207	80.9529
992	82	80.7655	80.2975	80.2901
993	78	81.9754	81.3729	81.6267
994	79	77.6758	78.4838	78.1789
995	80	79.4674	79.3416	79.3888
996	79	79.9792	79.7994	79.8662
997	78	78.8671	79.1712	79.0422
998	79	78.0901	78.5212	78.0317
999	80	79.2021	79.1477	78.9953
1000	79	79.9791	79.7373	80.0042
1001	79	78.8671	79.1276	78.975
1002	76	79.123	79.1795	78.7511
1003	75	75.9357	77.0874	76.6349
1004	80	75.4053	76.3026	75.439
1005	77	80.4725	79.3842	79.865
1006	78	76.4474	77.0128	76.6808
1007	80	78.425	77.9316	78.3226
1008	78	80.058	79.3035	79.6426
1009	79	77.7458	77.9486	77.7903
1010	79	79.2904	78.8363	78.893
1011	78	78.9461	78.7441	78.8075
1012	80	78.0017	78.2003	78.0237
1013	81	80.2348	79.6026	79.6245
1014	74	80.8443	80.2367	80.5183
1015	75	73.6241	75.6452	75.0879
1016	76	75.9175	75.9117	76.0058
1017	77	76.1634	76.33	76.5975
1018	76	77.1172	76.9208	76.8205
1019	77	76.0055	76.2886	76.3251
1020	79	77.2942	76.9466	77.132
1021	80	79.1038	78.2784	78.6214
1022	79	79.8902	79.0922	79.6373
1023	79	78.867	78.6036	78.6437
1024	77	79.123	78.7961	78.8435
1025	77	76.9689	77.4485	77.1125
1026	76	77.3038	77.4674	76.8982
1027	77	76.094	76.5711	75.7067
1028	77	77.2941	77.2046	77.3574
1029	76	77.0382	77.0709	76.9362
1030	76	76.0939	76.4848	76.0658
1031	77	76.2613	76.4248	76.0193
1032	76	77.2056	76.9828	77.0269
1033	77	76.0054	76.3013	76.0266
1034	77	77.294	76.9837	76.8572
1035	78	77.0382	76.8605	76.7053
1036	77	78.1594	77.6513	77.7996
1037	79	76.9592	76.9634	76.6965
1038	79	79.2806	78.4735	78.7951
1039	78	78.8574	78.3912	78.5796
1040	78	78.0016	77.9873	77.9141
1041	74	78.1689	78.0416	77.8156
1042	75	73.9495	75.3439	74.5416
1043	76	75.6516	75.7741	75.491
1044	76	76.1631	76.1056	76.0769
1045	74	76.0842	76.1185	75.9508
1046	75	74.1072	74.8236	74.4378
1047	75	75.4746	75.328	75.1113
1048	76	75.1303	75.1471	75.0642
1049	77	76.2515	75.8463	75.7754
1050	76	77.1168	76.4697	76.8196
1051	83	76.0053	75.897	75.7653
1052	85	83.4897	81.6712	82.0917
1053	83	84.2958	82.9967	83.6963
1054	84	82.5148	81.6048	82.0721
1055	82.5	84.0592	83.1187	83.6227
1056	81	82.1659	81.8504	82.0035
1057	82	80.9563	81.0923	80.8357
1058	81	82.1073	81.8631	81.6741
1059	84	80.7746	80.9518	81.0611
1060	82	84.1283	83.6352	83.7948
1061	82	81.4729	81.6451	81.7107
1062	83	82.0726	82.0754	82.0654
1063	83	82.9284	82.7429	82.848
1064	83	82.7612	82.76	83.1789
1065	80	82.8496	82.8383	82.645
1066	83	79.7518	80.6216	80.0394
1067	81	83.3511	83.0071	83.1896
1068	83	80.5194	81.0292	80.7735
1069	81	83.1837	82.8341	82.9239
1070	85	80.608	81.0165	81.0697
1071	85	85.2484	84.6936	84.6912
1072	85	84.4042	84.1317	84.6148
1073	87	84.7574	84.5284	84.4284
1074	86	86.8223	86.4448	86.7194
1075	86	85.4561	85.3796	85.6674
1076	83	85.7995	85.7594	85.7143
1077	79	82.614	83.1313	83.0377
1078	78	78.9846	80.4058	79.7241
1079	78	78.3549	79.5142	79.1382
1080	81	78.1689	79.063	78.3186
1081	78	81.1781	81.0168	81.4376
1082	75	77.58	78.5732	78.155
1083	78	75.248	76.6342	76.2829
1084	77	78.5815	78.2972	78.2312
1085	81	76.7833	77.228	77.1362
1086	82	81.3447	80.2739	80.9558
1087	84	81.6215	80.7492	81.3373
1088	85	83.8725	82.8424	83.5832
1089	91	84.6596	83.7453	84.1904
1090	109	90.8641	91.024	89.8561
1091	128	108.546	108.99	102.071
1092	135	125.736	117.505	111.651
1093	137	131.383	120.408	118.416
1094	131	133.939	121.494	122.073
1095	125	127.991	121.143	119.506
1096	121	122.956	119.683	116.789
1097	127	119.3	117.827	114.552
1098	126	125.676	119.411	120.59
1099	125	123.283	119.666	120.221
1100	116	122.938	119.47	120.849
1101	99	113.692	114.198	113.478
1102	94	97.4943	96.0387	101.908
1103	102	94.4003	92.8306	97.3731
1104	118	102.071	102.134	102.445
1105	128	116.871	113.428	111.223
1106	124	125.232	117.979	117.609
1107	123	120.767	117.99	115.127
1108	120	121.288	117.637	116.41
1109	121	117.995	116.158	114.617
1110	122	119.461	116.524	116.741
1111	118	120.068	117.055	117.475
1112	110	115.832	115.009	114.631
1113	102	108.296	107.599	107.715
1114	93	101.006	99.4501	101.637
1115	101	92.3289	91.0057	95.2467
1116	101	101.482	101.763	101.951
1117	96	99.3295	100.299	100.628
1118	106	94.8365	93.9768	95.4593
1119	109	106.071	105.687	102.626
1120	120	107.039	108.454	105.645
1121	132	118.824	115.339	113.772
1122	141	129.681	119.319	120.994
1123	134	137.954	121.287	126.869
1124	134	130.168	121.424	122.355
1125	123	132.149	121.394	124.161
1126	118	120.102	118.792	115.855
1127	112	116.781	115.751	113.404
1128	115	110.449	110.101	109.179
1129	120	114.165	112.512	111.724
1130	119	118.338	115.381	116.122
1131	103	116.703	114.477	116.608
1132	115	100.667	98.2278	102.971
1133	120	115.787	109.804	111.789
1134	100	117.554	114.432	114.638
1135	82	96.9647	94.5152	98.9332
1136	81	82.1233	79.3817	87.6818
1137	83	82.4424	81.1924	84.6305
1138	83	83.1154	82.5768	84.6629
1139	88	82.6812	82.6111	84.3236
1140	89	88.0543	88.3588	88.5418
1141	91	88.228	88.4274	89.5268
1142	97	90.5727	91.1998	90.248
1143	91	96.5522	97.9768	94.9812
1144	91	89.4512	89.404	89.1105
1145	91	91.0156	91.3564	91.2881
1146	89	90.4897	90.5884	89.1043
1147	98	88.4109	88.8808	86.385
1148	108	98.1113	99.6402	96.0266
1149	112	106.778	108.976	104.449
1150	111	109.997	111.099	108.57
1151	104	109.14	109.705	107.918
1152	112	102.382	101.299	102.41
1153	123	111.831	110.454	108.957
1154	124	121.276	116.661	116.305
1155	116	121.11	118.316	118.23
1156	120	113.578	114.034	111.34
1157	123	119.227	116.206	116.448
1158	126	120.947	117.689	118.742
1159	130	123.903	118.929	121.601
1160	126	127.814	119.568	125.689
1161	124	123.218	118.512	122.135
1162	119	122.189	117.552	120.348
1163	116	116.978	114.811	115.851
1164	106	114.55	112.563	114.017
1165	112	104.219	101.817	106.216
1166	102	111.942	108.976	110.419
1167	111	99.616	97.8581	99.8218
1168	97	111.228	108.308	107.315
1169	83	94.2629	93.3524	95.4772
1170	82	82.8888	80.8536	86.3186
1171	79	83.0396	82.1752	83.9047
1172	76	78.8747	78.2264	80.3447
1173	79	76.1852	75.7926	77.1487
1174	78	79.5591	78.2372	79.677
1175	79	77.7436	76.8969	78.1006
1176	78	79.2152	78.4066	79.1905
1177	81	77.9172	77.5602	77.3636
1178	80	81.2939	80.325	81.3613
1179	76	79.6524	79.3753	78.6747
1180	73	75.9268	76.8817	76.7676
1181	76	73.4091	74.8057	72.6399
1182	84	76.6962	76.3083	76.44
1183	80	84.2358	83.0207	83.698
1184	77	78.9616	79.0955	79.2645
1185	80	77.2275	77.1845	77.4756
1186	81	80.514	79.6376	80.1936
1187	81	80.7757	79.974	80.3536
1188	83	80.8648	80.3753	80.7229
1189	83	83.0306	82.078	82.5109
1190	83	82.6863	82.1105	82.8207
1191	81	82.8604	82.4242	82.3614
1192	79	80.7817	80.9636	80.6155
1193	83	79.0473	79.7093	79.4642
1194	80	83.3749	82.7972	83.218
1195	81	79.3943	80.0902	80.0059
1196	80	81.298	81.0342	80.4658
1197	83	79.8256	80.1295	80.0592
1198	84	83.2023	82.619	83.102
1199	82	83.6387	83.1509	83.4492
1200	82	81.6492	81.8309	81.7953
1201	81	82.0803	82.0428	82.1468
1202	85	80.867	81.2135	80.8771
1203	82	85.1959	84.6955	84.6416
1204	79	81.3036	81.6944	81.6168
1205	77	79.0498	79.9234	79.5226
1206	78	77.226	78.4182	77.9441
1207	75	78.3481	78.7759	78.0341
1208	79	74.8845	76.4519	75.8412
1209	80	79.6438	78.8732	79.163
1210	79	79.7346	79.3139	80.0014
1211	80	78.8715	78.9313	78.8672
1212	79	80.1695	79.694	79.6643
1213	78	78.8715	78.976	79.0097
1214	86	78.0912	78.4523	78.0891
1215	82	86.4889	85.5471	85.2815
1216	81	80.8716	81.078	80.6334
1217	83	81.2151	80.7164	80.8373
1218	83	83.1168	82.549	82.4539
1219	78	82.6864	82.339	82.609
1220	79	77.6658	78.8149	78.2473
1221	84	79.5633	79.5616	79.6024
1222	79	84.1509	83.5147	83.6719
1223	82	78.1849	79.1853	78.9704
1224	83	82.5949	81.5008	82.0302
1225	83	82.6837	82.3035	82.6216
1226	81	82.7734	82.4479	82.8421
1227	83	80.783	81.0887	81.221
1228	82	83.2035	82.8292	82.2357
1229	79	81.6476	81.7443	82.0557
1230	83	78.8772	79.8369	79.3462
1231	80	83.4594	82.8692	82.7031
1232	81	79.3965	80.0553	79.7434
1233	79	81.2974	81.0711	81.2981
1234	80	78.7879	79.4691	79.1434
1235	84	80.256	80.2576	79.6395
1236	83	84.0649	83.3604	84.0016
1237	85	82.4281	82.2487	82.3608
1238	83	85.0245	84.3744	84.651
1239	87	82.5181	82.5105	82.5946
1240	87	87.1882	86.8076	86.6962
1241	87	86.3298	86.0371	86.1323
1242	86	86.6776	86.4825	86.4858
1243	83	85.6391	85.473	86.0427
1244	81	82.6949	83.3027	82.771
1245	82	81.0444	81.8829	81.6119
1246	78	82.1644	82.5112	82.1342
1247	77	77.6657	79.2612	78.8409
1248	81	77.3985	78.4989	78.043
1249	78	81.3759	81.0404	80.9391
1250	82	77.4893	78.4878	78.3921
1251	84	82.5032	81.4737	81.8308
1252	83	83.6356	82.9706	83.7615
1253	82	82.6027	82.3159	82.5405
1254	84	81.9091	81.8243	81.8379
1255	78	84.07	83.6076	83.5964
1256	77	77.4115	78.852	78.5383
1257	79	77.5724	78.1628	77.8456
1258	81	79.2987	79.3281	79.3582
1259	80	80.9465	80.4886	80.8209
1260	79	79.74	79.844	80.0815
1261	81	79.0466	79.3271	79.3716
1262	83	81.2072	80.7783	80.7143
1263	83	82.8549	82.2235	82.9497
1264	82	82.6867	82.2821	82.4642
1265	80	81.8223	81.7066	81.7498
1266	79	79.9167	80.4121	80.1361
1267	81	79.1335	79.7343	79.2861
1268	84	81.2073	80.9994	80.5539
1269	86	83.8933	83.2486	83.9231
1270	82	85.6307	84.9132	85.7064
1271	84	81.396	81.7717	81.9634
1272	81	84.3309	83.8767	83.8597
1273	81	80.5263	81.1517	81.0552
1274	80	81.2129	81.4597	81.3876
1275	82	79.914	80.4427	80.1498
1276	85	82.1614	81.97	81.9369
1277	90	84.8474	84.3133	84.607
1278	93	89.7002	89.5537	89.1538
1279	91	92.2214	92.2745	92.1157
1280	84	90.0657	89.6649	90.4581
1281	84	83.3991	83.6459	84.6265
1282	86	84.4234	84.5443	84.5672
1283	84	85.8918	86.081	85.8641
1284	87	83.4726	83.9307	84.4424
1285	86	87.104	87.1974	86.8413
1286	87	85.3785	85.5295	86.034
1287	84	86.8487	87.0574	86.95
1288	83	83.4758	83.936	84.1751
1289	82	83.0374	83.6335	83.445
1290	85	81.9094	82.5558	82.452
1291	88	85.1086	85.1517	84.773
1292	83	87.6237	87.5586	87.2669
1293	80	82.1795	82.8675	82.9152
1294	84	80.1809	81.0524	81.1225
1295	87	84.4129	84.3554	84.2734
1296	91	86.5818	86.5117	86.4734
1297	83	90.5704	90.6719	90.6511
1298	77	81.8397	82.4448	83.2117
1299	80	77.3281	78.1852	79.2413
1300	84	80.775	80.623	80.8666
1301	88	83.89	83.4467	84.3461
1302	84	87.6198	87.3446	87.9533
1303	84	83.1284	83.1055	84.2356
1304	82	84.1648	84.0212	84.257
1305	85	81.7384	82.0762	81.718
1306	87	85.1968	85.1003	85
1307	82	86.5841	86.3652	86.9681
1308	77	81.311	82.1166	82.1617
1309	77	77.1519	78.6156	78.2797
1310	78	77.5735	78.3897	77.3214
1311	78	78.1746	78.5372	78.7241
1312	82	78.0028	78.501	78.8423
1313	81	82.2442	81.4015	82.0794
1314	80	80.5186	80.4162	80.8267
1315	87	80.0018	80.0579	79.6299
1316	83	87.3551	86.8203	86.4107
1317	82	81.9122	82.1819	82.1784
1318	87	82.1726	81.8719	82.1258
1319	86	87.1858	86.9311	86.1058
1320	86	85.2018	85.0308	84.7981
1321	90	85.8111	85.543	85.5523
1322	84	89.8767	89.8713	89.3759
1323	85	82.9613	83.4908	83.9669
1324	87	85.3784	85.202	85.069
1325	86	86.7582	86.8271	86.7062
1326	86	85.4647	85.6598	85.638
1327	86	85.8113	85.8932	85.9248
1328	88	85.7238	85.828	86.0981
1329	94	87.8	88.0228	87.3159
1330	94	93.6861	94.7592	93.2557
1331	99	92.8322	93.0214	93.1702
1332	104	98.5488	99.9674	97.6491
1333	115	102.884	104.488	102.169
1334	120	113.892	113.13	110.556
1335	119	117.64	116.216	114.332
1336	120	116.703	116.13	115.077
1337	120	118.351	116.683	116.464
1338	97	118.094	116.751	116.543
1339	95	94.2733	92.8189	100.641
1340	98	96.1437	95.0584	97.2166
1341	91	97.6035	98.9479	99.2577
1342	102	89.6428	89.7571	92.3338
1343	96	102.526	103.05	100.498
1344	92	93.8106	94.789	94.5237
1345	99	91.6352	91.2132	91.7402
1346	105	99.0637	99.7525	97.2749
1347	110	103.75	105.853	101.551
1348	103	108.527	109.647	106.124
1349	99	100.925	99.9622	99.6241
1350	103	98.4046	97.5827	96.9215
1351	103	102.633	103.037	100.084
1352	107	101.6	102.358	101.614
1353	94	106.103	107.039	105.753
1354	87	91.923	90.8236	93.886
1355	86	87.2258	85.8102	89.8347
1356	78	86.2518	85.9496	86.7076
1357	78	77.507	78.1	80.9008
1358	88	78.7877	77.9209	81.0359
1359	97	88.4746	89.2082	88.2269
1360	97	96.1088	99.0444	95.3601
1361	94	95.4365	94.9805	94.674
1362	92	93.1053	92.5844	93.0967
1363	99	91.5432	91.0318	91.948
1364	95	98.896	100.423	97.2638
1365	91	93.3648	93.503	93.3239
1366	85	90.5087	90.2084	89.8962
1367	84	84.614	84.0602	86.0449
1368	75	84.2568	84.53	85.0526
1369	79	74.5573	76.0262	77.5273
1370	77	80.1678	78.95	81.378
1371	76	76.6232	76.8752	79.0394
1372	76	76.2747	76.3317	77.3329
1373	75	76.2721	76.2371	76.2581
1374	74	75.1468	75.5085	75.5927
1375	75	74.2796	74.8328	74.814
1376	76	75.4022	75.2342	75.632
1377	75	76.1825	75.8608	75.4188
1378	75	75.0598	75.2105	75.0606
1379	74	75.3179	75.1859	74.8163
1380	74	74.1926	74.4305	74.1909
1381	82	74.3638	74.3345	73.6987
1382	89	82.5837	80.4291	81.5317
1383	81	88.4839	88.2202	87.0162
1384	81	79.6704	79.3768	80.5448
1385	77	81.6523	80.033	81.0334
1386	75	76.8021	77.3561	77.2504
1387	77	75.4104	76.0117	75.7839
1388	80	77.4817	77.0655	77.3095
1389	89	80.0801	79.0336	79.917
1390	90	89.0863	89.0996	87.8444
1391	95	88.8434	88.2339	88.4
1392	90	94.6472	95.3911	93.5394
1393	89	88.6859	88.1099	88.9952
1394	110	88.9363	88.9042	88.8746
1395	120	110.481	108.308	101.044
1396	114	117.186	115.674	108.213
1397	96	111.057	111.46	105.627
1398	95	94.2543	91.3494	93.6747
1399	101	95.8136	95.1156	93.7648
1400	91	100.638	102.166	99.1391
1401	91	89.1115	88.9169	90.1272
1402	96	91.3806	91.3546	91.563
1403	84	95.6914	96.9341	95.23
1404	79	82.3554	83.0766	85.6687
1405	77	79.6879	78.2186	81.1906
1406	83	77.4132	77.3082	79.8857
1407	96	83.5519	83.1009	85.5178
1408	98	95.842	98.2277	93.5419
1409	99	96.1888	96.9893	94.3941
1410	97	98.0348	98.4288	96.8512
1411	96	95.9589	95.3392	95.9764
1412	91	95.3567	95.5497	95.0443
1413	91	90.1556	89.6226	89.8041
1414	92	90.9383	91.4363	91.337
1415	94	91.5347	91.8137	91.9217
1416	114	93.4396	94.4139	92.8522
1417	116	113.976	111.106	106.06
1418	117	112.747	113.692	108.753
1419	125	115.213	114.745	111.562
1420	115	123.542	118.105	117.829
1421	111	111.834	112.711	108.348
1422	117	110.119	109.738	106.924
1423	119	116.175	114.231	111.935
1424	105	116.857	115.807	114.538
1425	94	102.479	101.537	102.74
1426	103	93.6565	91.603	95.4171
1427	108	103.703	103.486	102.469
1428	104	106.339	108.218	106.289
1429	89	102.109	101.186	103.114
1430	84	87.6583	85.7051	91.2216
1431	83	84.7387	83.3732	86.603
1432	83	83.229	82.7517	84.8817
1433	81	82.9557	83.0521	83.3568
1434	80	80.7852	80.6594	82.7679
1435	75	80.0975	80.0824	81.7518
1436	74	74.8924	75.8512	76.3768
1437	74	74.6437	75.0238	74.7526
1438	71	74.3706	74.7684	75.5388
1439	70	71.1596	72.5017	73.4421
1440	70	70.6481	71.533	71.073
1441	70	70.5548	71.1714	70.1704
1442	70	70.4649	70.9124	70.1451
1443	70	70.4648	70.6602	70.7886
1444	69	70.4648	70.4831	70.5238
1445	69	69.4243	69.7503	69.4845
1446	68	69.6005	69.4544	69.1378
1447	69	68.4702	68.745	68.294
1448	68	69.6868	68.9621	68.9025
1449	69	68.3802	68.3661	68.2517
1450	69	69.6867	68.7178	68.9336
1451	68	69.4205	68.6119	68.6589
1452	68	68.4699	68.1759	68.0964
1453	72	68.6461	68.0393	68.0464
1454	69	72.7178	69.9824	71.4154
1455	68	68.8916	68.6595	68.8044
1456	71	68.7393	68.3544	68.2277
1457	70	71.7669	69.5866	70.5711
1458	70	70.1079	69.173	69.6911
1459	72	70.5537	69.4969	69.7143
1460	67	72.5444	70.5284	71.5058
1461	70	66.9905	68.3265	67.6502
1462	67	71.1717	69.3897	70.193
1463	65	67.0739	67.9422	67.2761
1464	65	65.7906	67.0162	66.0707
1465	65	65.873	66.453	65.8019
1466	65	65.6933	66.0383	65.6511
1467	65	65.6932	65.7801	65.1218
1468	65	65.693	65.525	65.332
1469	65	65.6929	65.3299	65.353
1470	65	65.6928	65.1712	64.9406
1471	65	65.6927	65.0244	64.9653
1472	64	65.6926	64.8999	64.9814
1473	64	64.6522	64.5288	63.8058
1474	64	64.828	64.3128	64.3114
1475	64	64.738	64.1584	63.692
1476	64	64.7379	64.0426	63.9871
1477	64	64.7378	63.9628	64.0033
1478	63	64.7376	63.9177	63.9156
1479	63	63.6972	63.6429	63.1542
1480	63	63.873	63.4944	63.1167
1481	63	63.783	63.3484	63.0435
1482	63	63.7829	63.2577	63.0191
1483	65	63.7827	63.181	62.965
1484	65	65.8632	63.6058	64.5322
1485	66	65.5111	63.7949	64.4417
1486	66	66.731	64.3404	65.4095
1487	66	66.5549	64.5271	65.3766
1488	67	66.6446	64.767	65.4772
1489	67	67.6848	65.2699	66.3009
1490	66	67.5088	65.5038	66.3174
1491	64	66.5582	65.3764	65.6333
1492	64	64.6535	64.7923	64.2813
1493	64	64.9155	64.5765	64.2109
1494	68	64.7356	64.3867	64.1394
1495	65	68.8968	65.6303	67.4762
1496	64	65.072	64.9496	65.1046
1497	71	64.9189	64.7395	64.387
1498	66	72.1068	67.1926	70.296
1499	74	65.5848	65.699	65.9625
1500	66	75.4103	69.9574	73.0715
1501	65	65.246	66.5549	66.6122
1502	66	66.3197	65.9802	65.8982
1503	66	66.8185	65.9902	66.0977
1504	68	66.5542	65.8136	65.9063
1505	66	68.7225	66.6773	67.8131
1506	68	66.294	66.0208	65.9086
1507	68	68.9011	66.8674	67.789
1508	67	68.3729	66.8883	67.1449
1509	67	67.5121	66.7121	66.7075
1510	66	67.6867	66.6794	67.0998
1511	66	66.5577	66.2725	65.3142
1512	69	66.7323	66.1022	66.2698
1513	64	69.7612	67.2498	67.5498
1514	66	64.0401	65.6089	64.8917
1515	65	67.2599	65.9058	66.4505
1516	62	65.4246	65.3986	65.157
1517	62	62.6595	64.5482	63.2367
1518	63	63.0934	64.0237	62.7593
1519	62	63.8646	63.7563	63.5886
1520	62	62.6504	63.3802	62.5038
1521	62	62.9142	63.1167	62.3612
1522	62	62.8246	62.8708	62.2988
1523	62	62.8244	62.6937	62.2073
1524	61	62.8242	62.5495	62.0727
1525	62	61.7846	62.2692	61.3615
1526	61	62.9984	62.2327	61.6441
1527	62	61.6948	61.9723	61.3285
1528	61	62.998	62.0127	61.7088
1529	61	61.6945	61.8135	60.9844
1530	61	61.9582	61.71	61.1854
1531	61	61.8686	61.6083	61.0482
1532	61	61.8684	61.5362	60.8977
1533	60	61.8682	61.4673	61.0049
1534	60	60.8285	61.2768	60.2322
1535	61	61.0027	61.1199	60.1933
1536	61	61.9526	61.0984	60.864
1537	62	61.7779	61.0905	60.7781
1538	60	62.9066	61.2703	61.6908
1539	59	60.653	61.1222	60.1152
1540	60	60.0516	60.8956	59.5873
1541	60	61.0865	60.7847	60.0229
1542	62	60.8223	60.6714	60.0517
1543	62	62.9906	60.8772	61.5784
1544	62	62.6415	61.0673	61.5038
1545	61	62.8202	61.3176	61.6041
1546	60	61.7805	61.3317	60.8475
1547	61	60.9153	61.2041	60.2289
1548	61	62.0396	61.2211	60.9622
1549	60	61.7755	61.206	60.7907
1550	60	60.8252	61.0784	60.1661
1551	60	60.9995	60.9662	59.9962
1552	60	60.9097	60.8432	60.0913
1553	61	60.9095	60.7616	60.1429
1554	67	61.9489	60.8275	60.7639
1555	60	68.0116	62.0771	65.9513
1556	60	59.7785	61.5833	60.9014
1557	59	61.5356	61.5344	60.7211
1558	60	59.8694	61.1405	59.6403
1559	60	61.0828	60.9811	60.3075
1560	61	60.8189	60.8335	60.178
1561	60	61.9475	60.8673	60.7765
1562	59	60.7337	60.772	60.0838
1563	59	59.9578	60.5972	59.3428
1564	59	60.0423	60.4417	59.1666
1565	62	59.9525	60.2989	59.2282
1566	61	63.0706	60.5125	61.4687
1567	59	61.5083	60.5891	60.6876
1568	58	59.872	60.4649	58.708
1569	59	59.0913	60.192	58.7268
1570	58	60.1257	60.0906	59.1728
1571	61	58.8222	59.9122	58.5062
1572	62	62.204	60.0618	60.6497
1573	64	62.6311	60.3096	61.3798
1574	63	64.804	61.0142	62.9387
1575	62	63.5056	61.4196	62.2233
1576	62	62.8192	61.6734	61.7514
1577	62	62.9037	61.798	61.7435
1578	60	62.8141	61.8754	61.7813
1579	60	60.7351	61.6192	60.1141
1580	60	61.0833	61.4183	60.236
1581	62	60.904	61.2103	60.2107
1582	64	62.9827	61.3457	61.7884
1583	63	64.713	61.8386	63.2197
1584	58	63.504	62.1016	62.7841
1585	60	58.6599	61.5766	59.5562
1586	59	61.5204	61.3964	60.7029
1587	60	59.6844	61.0346	59.503
1588	60	61.0769	60.8651	60.3052
1589	59	60.8129	60.7184	60.1711
1590	57	59.8628	60.5206	59.4225
1591	59	57.9578	60.1877	57.92
1592	58	60.2953	60.0702	59.3061
1593	67	58.728	59.887	58.4517
1594	71	68.4356	60.9319	65.9979
1595	70	70.9374	63.4624	68.973
1596	63	70.0064	65.3761	68.2439
1597	60	63.2629	63.4785	63.9153
1598	65	61.2747	62.7873	61.8268
1599	68	66.3682	63.2608	65.1585
1600	69	68.3449	64.3981	67.4283
1601	70	69.3096	65.7674	68.2506
1602	64	70.4437	66.8842	69.202
1603	66	64.122	65.076	64.9613
1604	59	67.3376	65.4661	66.5581
1605	56	59.1749	63.9472	61.6468
1606	61	57.4546	62.8952	59.6766
1607	57	62.548	62.4965	62.0751
1608	57	57.2495	61.741	58.5778
1609	57	58.3941	61.1583	58.4235
1610	57	58.0352	60.6801	58.3243
1611	57	58.0349	60.3355	58.386
1612	58	58.0346	60.0386	57.7269
1613	58	59.0738	59.8018	58.0364
1614	58	58.8993	59.5532	58.0349
1615	58	58.9887	59.3597	57.5506
1616	59	58.9884	59.183	57.8486
1617	57	60.0277	59.1601	58.093
1618	58	57.7743	59.0093	57.209
1619	59	59.2514	59.0348	58.1532
1620	59	59.9372	59.1023	58.2047
1621	59	59.8524	59.1513	58.7484
1622	59	59.9419	59.2321	58.7146
1623	58	59.9416	59.3062	58.7631
1624	59	58.9019	59.2932	58.1284
1625	58	60.1153	59.3682	58.8489
1626	58	58.8117	59.3327	58.0486
1627	59	59.0753	59.3177	58.1558
1628	58	60.0248	59.3617	58.788
1629	65	58.8109	59.3235	58.1132
1630	58	66.3506	60.1085	63.7599
1631	58	57.7686	59.8985	59.1062
1632	58	59.6121	59.8713	58.7695
1633	59	58.9844	59.7348	58.3735
1634	58	60.0233	59.7073	59.0088
1635	58	58.8102	59.5992	58.2292
1636	58	59.0732	59.5252	58.1294
1637	59	58.9833	59.4542	58.231
1638	59	60.0223	59.4793	58.6788
1639	59	59.8484	59.4862	58.6646
1640	59	59.9377	59.5149	58.8637
1641	59	59.9375	59.5298	58.6835
1642	59	59.9372	59.5355	58.9399
1643	59	59.937	59.5409	58.0588
1644	63	59.9368	59.5104	58.9316
1645	60	64.0934	60.0106	62.0651
1646	61	60.2811	60.0758	59.8636
1647	61	62.1994	60.3811	60.6444
1648	57	61.7568	60.5272	60.6455
1649	57	57.6896	60.2215	58.1812
1650	58	58.3837	59.9866	57.9734
1651	59	59.064	59.8354	58.3824
1652	59	59.9293	59.7851	59.1052
1653	62	59.8451	59.7461	58.9981
1654	60	63.0521	60.0375	61.3173
1655	62	60.4529	60.0734	59.8884
1656	60	63.1469	60.4539	61.4349
1657	60	60.5424	60.4392	60.0221
1658	61	61.0683	60.5008	59.7019
1659	60	61.928	60.5887	60.7085
1660	61	60.7152	60.5636	59.7673
1661	60	62.0172	60.6964	60.5111
1662	62	60.7149	60.6272	60.0185
1663	62	63.0559	60.9345	61.5781
1664	63	62.6193	61.1545	61.5094
1665	62	63.8374	61.6099	62.3273
1666	60	62.6248	61.719	61.7844
1667	63	60.8095	61.5404	60.135
1668	63	64.1837	61.8555	62.7202
1669	65	63.4841	62.0137	62.289
1670	61	65.8308	62.7762	64.2747
1671	66	61.3281	62.2751	61.4515
1672	68	67.3946	63.3769	65.3852
1673	61	68.2482	64.2829	66.9264
1674	62	61.0774	63.1789	62.3938
1675	61	63.5085	63.0677	62.9765
1676	62	61.6684	62.6273	61.6828
1677	62	62.9699	62.543	62.378
1678	60	62.7069	62.4193	62.0104
1679	61	60.7186	62.0553	60.7162
1680	63	62.1037	61.9119	61.6102
1681	66	63.8287	62.0868	62.4933
1682	61	66.6884	62.9573	65.154
1683	61	61.154	62.4317	61.4624
1684	61	62.2889	62.2946	61.8465
1685	63	61.8401	62.0429	61.0519
1686	63	63.9175	62.2089	62.284
1687	70	63.5711	62.2752	62.8047
1688	63	71.0217	64.7538	68.7017
1689	62	62.5408	63.3577	63.5676
1690	62	63.3393	63.2181	62.6654
1691	63	62.8845	62.903	62.2647
1692	62	63.8333	62.9258	63.1969
1693	62	62.6218	62.7365	62.2092
1694	63	62.884	62.6502	62.0888
1695	63	63.8328	62.7126	62.4926
1696	64	63.6599	62.7346	62.852
1697	63	64.7879	63.0448	63.4645
1698	63	63.5764	62.9727	62.9417
1699	63	63.8387	63.0217	62.7608
1700	63	63.7489	62.9661	62.9258
1701	63	63.7488	62.9756	62.0175
1702	63	63.7486	62.91	62.9207
1703	63	63.7485	62.9144	62.8455
1704	63	63.7483	62.926	62.852
1705	64	63.7482	62.9373	62.7397
1706	64	64.7866	63.1636	63.6433
1707	63	64.6137	63.2874	63.6655
1708	63	63.6646	63.1886	62.8889
1709	64	63.8373	63.1389	62.961
1710	63	64.7861	63.3026	63.5812
1711	62	63.5746	63.1567	62.9304
1712	68	62.7983	62.9373	62.2131
1713	63	69.1127	64.4017	67.2091
1714	62	62.7943	63.5008	63.2542
1715	62	63.1569	63.3162	62.69
1716	64	62.881	62.993	62.402
1717	62	64.8681	63.2185	63.918
1718	62	62.4458	62.8985	62.2978
1719	61	62.9702	62.7979	62.1969
1720	64	61.7523	62.4503	61.4557
1721	64	65.04	62.7832	63.7413
1722	65	64.4325	62.937	63.4652
1723	65	65.7397	63.4859	64.3945
1724	67	65.567	63.6692	64.4338
1725	67	67.7333	64.5755	66.3071
1726	64	67.3881	64.8918	65.5117
1727	62	64.4522	64.2626	64.1706
1728	65	62.893	63.6972	62.7378
1729	64	66.0844	64.0383	64.9725
1730	69	64.3486	63.8632	63.7196
1731	63	69.9819	65.7503	68.3294
1732	62	62.8008	64.2351	63.7556
1733	64	63.2444	63.8674	63.2665
1734	65	64.9553	63.8697	64.109
1735	65	65.5591	64.0834	64.8986
1736	67	65.5659	64.2619	64.8461
1737	64	67.7318	65.0251	66.4962
1738	62	64.2725	64.3336	64.0063
1739	62	62.8922	63.7822	62.5694
1740	63	62.9678	63.3756	62.454
1741	64	63.8266	63.2756	63.38
1742	64	64.6924	63.4283	63.6418
1743	62	64.6095	63.5158	63.8949
1744	65	62.6225	63.1637	61.8323
1745	65	66.0819	63.6187	64.8325
1746	62	65.3854	63.7458	64.6142
1747	63	62.5396	63.3163	62.5214
1748	63	64.0948	63.2798	63.1541
1749	61	63.6531	63.1313	63.0395
1750	65	61.6662	62.7306	61.2978
1751	64	66.1637	63.2503	64.6545
1752	63	64.2566	63.2077	63.7624
1753	65.5	63.7495	63.2306	63.1823
1754	68	66.4273	63.7722	64.9428
1755	68	68.5021	64.8933	66.9866
1756	63	68.2955	65.4691	67.0322
1757	63	63.329	64.2869	63.8972
1758	61	64.1909	64.0156	63.4991
1759	62	61.6653	63.3252	61.8311
1760	67	63.048	63.0878	62.6079
1761	71	67.8871	64.0448	66.5436
1762	68	71.268	66.3573	69.9317
1763	70	67.9122	65.9837	67.7711
1764	66	70.865	67.5755	69.1389
1765	65	66.0986	65.9701	66.2402
1766	63	65.9289	65.6226	65.7114
1767	68	63.6658	64.8342	63.7538
1768	67	69.1112	66.005	67.6862
1769	67	67.0325	65.846	66.4357
1770	69	67.6531	66.2255	66.8991
1771	86	69.6394	67.1034	68.3894
1772	84	86.9435	86.4341	82.0779
1773	69	82.1173	80.9677	79.7698
1774	68	68.4172	70.1179	71.9297
1775	70	69.7969	67.9657	68.775
1776	73	70.6863	68.8889	70.5467
1777	69	73.3634	70.6199	72.2546
1778	68	68.8722	68.8992	69.3995
1779	68	68.7996	68.3769	68.8582
1780	66	68.6099	68.1193	68.6961
1781	69	66.4429	67.2831	66.2232
1782	71	69.9038	68.3794	69.1461
1783	71	71.2786	69.4528	70.7992
1784	72	71.204	69.8892	70.9674
1785	72	72.4235	70.5957	69.9837
1786	69	72.2502	70.6511	70.4888
1787	72	69.2266	69.3828	69.2081
1788	70	72.8608	70.8858	71.8044
1789	70	69.9927	69.7719	69.8062
1790	75	70.6112	69.9736	69.671
1791	75	75.6198	72.7776	74.3533
1792	76	74.7535	72.9008	74.1383
1793	76	76.2451	74.3967	75.2528
1794	72	76.0719	74.4852	75.4717
1795	75	72.0106	72.4867	72.2396
1796	78	75.8173	74.2974	74.775
1797	79	78.0486	76.242	77.288
1798	79	78.8391	77.3925	78.2885
1799	83	78.9381	77.6991	78.2931
1800	72	83.1806	81.6482	82.3983
1801	71	71.0725	74.0472	73.9172
1802	79	72.3008	72.2927	72.9329
1803	81	79.7784	77.279	79.5255
1804	79	80.3761	78.9349	80.3945
1805	81	78.682	78.0064	78.9021
1806	80	81.2864	79.7998	80.6419
1807	83	79.7198	79.248	79.5905
1808	89	83.1884	82.1138	82.7502
1809	98	88.8042	88.5025	87.7026
1810	99	97.3801	99.1985	95.6634
1811	89	97.4024	97.5078	96.5334
1812	83	87.6652	86.2159	88.4768
1813	82	83.2656	82.3144	83.4601
1814	85	82.3593	82.0731	83.3688
1815	82	85.1013	85.1903	85.9498
1816	85	81.3729	81.7842	82.2695
1817	87	85.2833	85.1512	85.3484
1818	83	86.5642	86.5669	87.2025
1819	86	82.3369	82.9288	83.1525
1820	83	86.3299	86.2412	86.4039
1821	80	82.3291	82.9644	83.3231
1822	82	80.0099	81.0043	80.7932
1823	81	82.3343	82.402	81.6205
1824	85	80.6748	81.177	80.4373
1825	85	85.1832	84.7873	85.1237
1826	88	84.3968	84.166	84.6729
1827	87	87.8756	87.6118	87.7501
1828	90	86.3163	86.0599	86.2095
1829	88	89.8774	90.0639	89.6804
1830	82	87.1894	87.11	87.3825
1831	72	81.5816	82.5265	82.3759
1832	82	72.0589	75.2487	76.1325
1833	88	83.6328	81.0887	83.0062
1834	74	87.2091	88.0692	87.9464
1835	77	72.5472	75.714	78.0689
1836	85	78.6512	75.6302	79.353
1837	93	85.1423	85.4709	85.9613
1838	94	92.3266	94.7585	92.0336
1839	100	92.7051	91.7131	92.9642
1840	96	99.4957	100.628	98.443
1841	94	94.3893	93.9897	94.7741
1842	85	93.5624	93.2923	92.6253
1843	81	84.2017	83.4225	85.304
1844	85	81.4347	80.6543	82.6284
1845	88	85.4593	85.5259	86.3354
1846	79	87.5078	87.7306	87.573
1847	75	78.0104	78.7774	79.7161
1848	80	75.7064	75.5561	78.1413
1849	85	80.7671	79.9606	81.6649
1850	80	84.7135	84.3131	85.3388
1851	76	79.1098	79.5335	80.0735
1852	72	76.2954	76.6922	77.6815
1853	75	72.3812	74.152	73.4547
1854	80	75.8266	75.4504	75.9591
1855	82	80.1215	78.8003	79.676
1856	78	81.5988	80.4541	82.0769
1857	75	77.5581	77.7914	78.6786
1858	76	75.3304	75.9845	75.6045
1859	78	76.5245	76.3961	75.7877
1860	78	78.1475	77.5299	78.2863
1861	73	77.8892	77.6568	78.3172
1862	70	72.8838	74.4617	73.9487
1863	74	70.6467	72.2319	71.0356
1864	74	74.863	74.043	74.6104
1865	73	73.8824	73.7306	74.1886
1866	82	73.2151	73.5049	73.7718
1867	86	82.7335	80.1151	81.3508
1868	84	85.2135	83.9129	84.3559
1869	75	83.2688	81.8445	82.5632
1870	75	74.6472	75.8457	76.5494
1871	75	76.045	75.8358	76.5273
1872	75	75.2087	75.3396	75.7736
1873	76	75.2086	75.313	75.2597
1874	76	76.2469	75.816	76.101
1875	79	76.0709	75.7681	76.3713
1876	81	79.2786	78.0637	79.0826
1877	75	80.8274	79.5668	80.2739
1878	77	74.5248	75.7173	75.7217
1879	78	77.8424	76.9527	77.949
1880	75	77.9714	77.5687	77.5351
1881	77	74.8669	75.5859	74.8813
1882	79	77.5636	76.8331	76.7523
1883	78	79.0094	78.1099	79.0064
1884	77	77.8054	77.6345	77.8621
1885	74	77.1291	77.1669	76.934
1886	76	74.0975	75.1865	74.5507
1887	76	76.6084	76.282	76.2776
1888	75	75.9778	76.0137	75.9688
1889	79	75.1256	75.5	74.9836
1890	75	79.4538	78.052	78.3842
1891	75	74.5056	75.2929	75.3203
1892	76	75.5802	75.4277	75.2057
1893	77	76.2465	75.9383	75.732
1894	79	77.1088	76.5463	77.0393
1895	79	79.102	78.0845	78.5891
1896	78	78.8435	78.1122	78.3121
1897	76	77.9913	77.764	77.8122
1898	74	76.091	76.518	76.0124
1899	76	74.2734	75.1772	74.5934
1900	74	76.5151	76.2068	76.0719
1901	75	73.9018	74.6755	74.1507
1902	76	75.477	75.3383	75.3494
1903	75	76.1534	75.7541	75.4784
1904	81	75.0327	75.1964	75.1715
1905	84	81.529	79.5868	80.4961
1906	79	83.4963	81.9639	82.9674
1907	76	78.3364	78.4428	78.8918
1908	77	76.3804	76.7178	76.4802
1909	77	77.4808	77.3451	77.1684
1910	77	77.0258	76.996	77.0443
1911	77	77.1188	77.1187	76.9981
1912	75	77.1188	77.0269	77.2152
1913	75	75.0428	75.7333	75.2197
1914	76	75.3944	75.6708	75.3511
1915	74	76.2463	76.1158	75.9903
1916	75	73.9944	74.7504	74.2893
1917	76	75.4772	75.3266	75.4843
1918	77	76.1532	75.776	75.6142
1919	76	77.1084	76.4529	76.3208
1920	78	75.9876	75.9102	75.9147
1921	76	78.3325	77.3741	77.8658
1922	75	75.8119	75.9868	75.8136
1923	77	75.3116	75.5261	75.1003
1924	76	77.3772	76.6898	76.7774
1925	77	75.8946	75.9074	75.7594
1926	82	77.2944	76.7769	76.9105
1927	86	82.2154	80.6256	81.3343
1928	79	85.5816	84.3244	84.8724
1929	87	78.0772	78.6011	79.2512
1930	92	87.9815	86.3775	86.2463
1931	87	91.1146	92.4238	90.4596
1932	98	85.7917	84.9591	85.9254
1933	104	98.5483	99.136	95.4466
1934	88	102.381	105.76	100.382
1935	79	85.7483	84.3674	88.6382
1936	78	79.7888	76.8431	81.7891
1937	84	78.8361	78.3719	80.0667
1938	89	84.3955	84.0238	85.3059
1939	88	88.4306	88.9121	89.0287
1940	87	87.0724	86.6599	87.8538
1941	84	86.6819	86.6898	86.9468
1942	77	83.6507	83.8823	84.8372
1943	81	76.8207	78.4944	78.5155
1944	85	81.9297	81.509	81.5908
1945	81	84.715	84.6164	85.7429
1946	76	80.2315	80.819	80.6626
1947	80	76.1269	77.2838	75.8908
1948	75	80.7878	80.1318	80.7428
1949	78	74.4184	76.1353	76.3479
1950	76	78.7932	78.0119	78.9111
1951	74	75.7165	76.5063	76.2706
1952	76	74.2769	75.1812	74.567
1953	77	76.5176	76.1892	76.1251
1954	78	77.0135	76.5679	76.6321
1955	84	78.0628	77.4303	77.7501
1956	84	84.2066	82.6312	83.6384
1957	76	83.2402	82.221	82.8623
1958	76	75.503	76.786	76.6418
1959	77	76.9186	76.783	76.8273
1960	76	77.2018	77.1569	77.7456
1961	74	75.9872	76.4118	75.9563
1962	73	74.1829	75.0314	74.9044
1963	76	73.4047	74.1437	73.5474
1964	78	76.5063	75.7921	76.28
1965	73	77.9565	77.0389	77.8269
1966	76	72.6968	74.0422	73.6545
1967	73	76.8835	75.694	76.4181
1968	71	72.7683	73.7137	73.4697
1969	77	71.5063	72.3884	71.369
1970	78	77.8026	75.6408	76.4466
1971	78	77.5903	76.2421	77.7032
1972	73	77.9798	76.9852	77.6677
1973	74	72.8863	73.8082	73.3876
1974	82	74.8081	74.3844	74.4146
1975	80	82.4599	80.5691	81.3968
1976	74	79.0631	78.4423	79.0811
1977	73	73.9485	74.6914	74.8243
1978	75	73.7845	73.9744	73.5795
1979	80	75.4685	74.8694	75.5668
1980	81	80.2073	78.6919	79.3568
1981	78	80.5481	79.2514	80.4681
1982	80	77.7317	77.5076	78.5001
1983	79	80.4337	79.3732	79.6066
1984	76	78.7571	78.4931	78.4991
1985	78	76.0112	76.7389	76.1548
1986	86	78.5235	78.0151	78.3999
1987	81	86.1853	85.4028	85.4103
1988	76	79.7678	80.1056	79.6408
1989	79	76.2271	76.6245	76.6097
1990	83	79.7521	78.9838	79.486
1991	83	82.8936	81.826	82.8989
1992	87	82.4686	81.9092	82.5992
1993	87	86.9997	86.1326	86.1914
1994	91	86.2893	85.6874	86.2357
1995	103	90.8201	91.0136	90.4038
1996	115	102.564	104.56	99.3142
1997	107	113.276	113.363	108.547
1998	101	103.968	103.177	102.033
[truncated: 866 more rows]
