# Supplementary material for: Heart Rate Modeling and Prediction Using Autoregressive Models and Deep Learning
Source: Sensors (Basel). 2021 Dec 22;22(1):34. doi: 10.3390/s22010034 (PMC8747593; doi:10.3390/s22010034)
Supplement: Supplementary file 1 [file sensors-22-00034-s001.zip › S3_File.xlsx]

## Sheet: Sheet1
	True Values	AR(3) Forecasts	LSTM Forecasts	ConvLSTM Forecasts
0	95	98.1356	100.341	101.384
1	97	94.5961	98.2558	98.5638
2	94	96.787	98.8557	98.8506
3	99	93.5231	95.8487	96.0089
4	100	98.7134	98.9338	100.181
5	99	98.6293	99.5182	99.5183
6	99	98.4198	98.5961	97.9542
7	99	98.6836	98.4669	98.5609
8	98	98.5227	98.3674	97.9589
9	97	97.6107	97.5305	97.4567
10	101	96.8013	96.6644	96.3136
11	98	100.391	99.4813	99.6376
12	98	97.0836	97.2734	97.707
13	98	98.0357	97.3702	97.4931
14	98	97.5527	97.3592	97.6819
15	103	97.5527	97.3554	97.4052
16	100	102.113	100.963	101.564
17	97	98.8641	98.9546	98.534
18	99	97.2412	96.8516	96.7819
19	99	98.8898	98.223	98.4601
20	97	98.2014	98.2476	98.1691
21	96	96.6997	96.701	96.6983
22	100	95.9931	95.8552	96.0477
23	97	99.4213	98.7187	99.2238
24	96	96.114	96.4602	96.302
25	95	96.1545	95.7172	96.0769
26	95	94.8618	94.8882	95.1593
27	94	94.8033	94.775	95.1685
28	95	93.7304	93.8952	94.4005
29	99	94.7449	94.5412	94.6811
30	98	98.1287	97.5301	98.0341
31	99	96.9677	96.8684	97.2014
32	98	98.6269	97.7652	97.8711
33	96	97.4514	97.1019	97.0985
34	99	95.8912	95.5933	95.7452
35	97	98.671	97.7999	98.179
36	99	96.2175	96.3434	96.0709
37	108	98.7295	97.8697	98.2549
38	105	106.41	104.093	104.159
39	99	103.073	102.739	101.846
40	98	99.3605	98.8418	98.0108
41	98	98.581	97.9608	97.759
42	96	97.7158	97.8218	97.8129
43	96	95.7306	96.1405	96.0897
44	97	95.9362	95.9534	96.4851
45	103	96.5256	96.5758	97.2805
46	97	101.895	100.854	101.68
47	101	95.968	96.2799	96.7731
48	99	101.199	99.426	99.8992
49	105	97.9983	98.1374	98.5627
50	96	104.318	102.544	102.828
51	95	95.1797	95.5299	94.7259
52	99	96.1514	95.0874	95.0011
53	106	98.4502	97.9869	98.2151
54	91	104.262	103.012	102.764
55	91	90.5228	90.4112	91.7364
56	92	93.1823	91.2767	92.5852
57	93	91.6729	92.4939	92.8463
58	92	92.482	92.9036	93.2294
59	91	91.6304	91.8317	91.6898
60	90	90.9827	90.9077	91.7229
61	92	90.0123	90.0306	90.5439
62	95	91.7749	91.4659	92.1331
63	87	94.1429	93.8436	93.4202
64	85	86.8721	87.2094	88.222
65	85	86.3497	85.6292	86.9952
66	84	85.2625	85.6361	86.132
67	82	84.0289	84.599	84.2346
68	82	82.3089	82.7352	84.1013
69	81	82.3515	82.3964	83.4647
70	80	81.1179	81.5215	82.4911
71	78	80.3088	80.5205	81.3136
72	77	78.4274	78.8921	79.5502
73	77	77.559	77.8348	78.5905
74	76	77.3384	77.4534	78.3204
75	76	76.266	76.5733	77.1283
76	75	76.3679	76.2247	76.592
77	84	75.2956	75.3882	76.3799
78	85	83.5965	81.4415	82.3477
79	80	83.429	83.2853	82.5207
80	83	80.2233	79.5463	79.1833
81	82	83.6279	81.5175	81.7706
82	78	81.6041	81.37	80.6489
83	79	78.5464	78.4833	78.0039
84	76	79.704	78.694	78.7976
85	75	76.2236	76.7621	76.7127
86	74	75.7798	75.6982	76.1983
87	73	74.4867	74.7336	75.1597
88	74	73.5163	73.7999	74.4033
89	73	74.3678	73.9184	75.0418
90	73	73.1935	73.2716	74.2545
91	72	73.4568	73.116	73.4265
92	72	72.3844	72.4265	72.6631
93	72	72.4863	72.1152	72.8739
94	72	72.3249	71.9448	72.1741
95	74	72.3249	71.7951	72.0932
96	73	74.1468	72.7055	73.656
97	72	73.032	72.4076	72.5051
98	72	72.5455	71.8575	72.0783
99	71	72.4861	71.6668	71.9606
100	71	71.4137	71.0903	71.2058
101	71	71.5156	70.8615	71.2259
102	70	71.3542	70.7366	71.0026
103	70	70.4431	70.2063	70.396
104	71	70.545	69.9853	70.3088
105	74	71.2946	70.2506	70.9429
106	75	73.9257	71.8272	72.9936
107	70	74.6923	72.9105	73.6695
108	70	70.5192	70.9017	70.4889
109	69	71.1904	70.4104	70.3807
110	69	69.4724	69.6736	69.5553
111	69	69.5743	69.3195	69.4458
112	69	69.4128	69.0945	69.2888
113	68	69.4128	68.9314	69.3072
114	69	68.5017	68.4736	68.5772
115	69	69.5146	68.5945	69.0562
116	69	69.2512	68.5691	68.9663
117	68	69.4125	68.5667	68.9212
118	68	68.5014	68.2188	68.1676
119	68	68.6033	68.0837	67.8481
120	68	68.4418	67.9261	67.6863
121	68	68.4418	67.7311	68.02
122	68	68.4417	67.6644	67.8512
123	68	68.4416	67.5973	67.9004
124	68	68.4416	67.5676	67.8419
125	67	68.4415	67.5431	67.7861
126	68	67.5303	67.196	67.0989
127	67	68.5433	67.3263	67.838
128	67	67.3688	67.0688	66.9964
129	68	67.632	66.9379	67.0146
130	68	68.3816	67.149	67.6125
131	67	68.2797	67.2109	67.6297
132	67	67.5299	66.9532	66.9784
133	66	67.6317	66.8361	66.9582
134	66	66.5592	66.462	66.2649
135	66	66.661	66.2589	66.2245
136	66	66.4995	66.112	66.1291
137	66	66.4994	66.0076	66.0748
138	66	66.4993	65.9236	66.0389
139	66	66.4992	65.8431	66.0435
140	66	66.4992	65.8176	65.8805
141	66	66.499	65.7508	65.9414
142	66	66.4989	65.727	65.8812
143	65	66.4989	65.7228	65.7586
144	66	65.5877	65.4256	65.1004
145	66	66.6006	65.4851	65.7806
146	70	66.3372	65.5005	65.6665
147	74	70.143	66.7957	68.495
148	70	73.38	69.4157	71.3374
149	70	69.9729	68.6291	68.6845
150	71	71.0264	68.6961	69.0444
151	73	71.2918	69.1456	69.6872
152	74	73.0119	70.335	71.1728
153	70	73.8804	71.3706	72.0304
154	69	70.457	69.9975	69.6107
155	72	70.1153	69.3169	69.2941
156	69	72.3047	70.2108	71.2599
157	68	69.1039	69.2346	69.1814
158	67	68.9832	68.6846	68.6973
159	67	67.6895	68.0592	68.099
160	69	67.63	67.8137	67.7705
161	69	69.2907	68.2814	68.6535
162	70	69.0866	68.3224	68.8903
163	69	70.3206	68.7847	69.5565
164	67	69.3075	68.6047	68.7416
165	67	67.7487	67.9065	67.2177
166	65	67.7911	67.5339	67.0175
167	69	65.6458	66.6432	65.9557
168	68	69.4941	67.3913	68.5515
169	65	67.8523	67.3954	67.3072
170	66	65.8667	66.4799	65.8717
171	67	66.9222	66.2851	66.4496
172	68	67.2466	66.3941	66.9268
173	68	68.2172	66.784	67.5309
174	64	68.2766	67.0232	67.3196
175	66	64.7937	66.007	64.9904
176	67	67.0238	65.9953	66.0845
177	68	67.0846	66.1436	66.5087
178	66	68.2168	66.5053	67.2206
179	76	66.4541	66.1192	65.9565
180	69	75.9292	70.2697	72.932
181	65	68.2136	68.5484	67.3615
182	65	66.8965	67.1977	65.7611
183	65	66.172	66.3702	65.8134
184	67	65.5257	65.9665	65.4648
185	66	67.3473	66.2506	66.704
186	67	66.233	66.0721	65.7409
187	67	67.5684	66.2341	66.6377
188	67	67.3052	66.2063	66.8802
189	67	67.4666	66.3596	66.5258
190	67	67.4665	66.4274	66.4962
191	68	67.4665	66.4557	66.4785
192	67	68.3772	66.7548	67.3767
193	67	67.3646	66.7598	65.5942
194	74	67.6277	66.5106	66.6098
195	66	73.8416	69.2694	71.6576
196	67	65.8455	67.2212	66.3717
197	66	68.6982	67.0697	67.3818
198	68	66.3941	66.6133	66.3146
199	66	68.4778	66.931	67.7142
200	68	66.2928	66.4839	66.2262
201	66	68.639	66.8771	67.5346
202	69	66.2928	66.4161	66.2756
203	67	69.5491	67.1666	68.2195
204	67	67.1022	66.8259	66.6859
205	66	67.7883	66.7644	66.6768
206	67	66.5552	66.3735	66.1578
207	67	67.5665	66.4981	66.7179
208	68	67.304	66.6043	65.987
209	67	68.3757	66.7262	67.5402
210	69	67.3642	66.605	66.7067
211	71	69.4472	67.2117	68.2094
212	67	70.9046	68.3679	69.3846
213	66	67.3836	67.3615	67.053
214	70	67.2001	66.8542	66.3947
215	70	70.2971	67.7669	69.1942
216	67	69.7312	68.2831	68.7112
217	68	67.6458	67.4447	67.1696
218	70	68.8595	67.4686	67.8462
219	69	70.0945	68.1448	69.2619
220	69	69.1433	68.1213	68.4077
221	71	69.5674	68.1825	68.484
222	69	71.2265	69.0395	69.8694
223	66	69.2035	68.5665	68.6713
224	65	66.9978	67.5844	66.6687
225	68	66.0677	66.8106	65.7778
226	69	68.4155	67.0714	68.076
227	68	68.8606	67.5658	68.6162
228	65	68.3335	67.5756	67.5687
229	66	65.8651	66.6525	65.8931
230	67	66.9176	66.3831	66.6634
231	68	67.2419	66.5319	66.9167
232	66	68.2126	66.9222	67.2935
233	64	66.452	66.4374	66.1467
234	69	64.9952	65.7425	64.912
235	70	69.4265	66.7318	67.8219
236	76	69.5071	67.5192	68.3737
237	66	75.6765	71.0418	73.0418
238	69	66.1291	67.9579	66.993
239	75	70.8378	68.241	68.8942
240	70	74.3802	71.0621	72.7402
241	66	69.7088	69.5165	69.0534
242	65	67.5446	67.9875	67.3364
243	65	66.2296	67.0474	66.3819
244	70	65.6835	66.4891	66.1389
245	68	70.0722	67.67	69.1003
246	66	67.7463	67.3818	67.595
247	65	66.9373	66.7995	66.8063
248	67	65.9057	66.39	65.6124
249	75	67.5034	66.5931	66.6266
250	70	74.4203	70.2362	71.4897
251	66	69.3837	68.839	68.7003
252	66	67.5449	67.708	66.5465
253	73	67.14	67.1301	65.7986
254	65	72.8625	69.2478	70.9098
255	65	64.8739	67.0171	65.8233
256	72	66.8179	66.4333	66.1189
257	65	71.8897	68.3797	70.7989
258	64	64.8129	66.8618	65.4441
259	64	65.7475	66.0704	65.2397
260	64	64.7122	65.4719	64.9578
261	65	64.5499	65.1271	64.936
262	64	65.4594	65.2042	65.2713
263	64	64.4485	65.0242	63.5315
264	64	64.7118	64.6942	64.2869
265	64	64.5495	64.4489	64.3056
266	65	64.5493	64.3753	64.0028
267	74	65.4589	64.6005	63.8694
268	64	73.545	67.8199	70.9444
269	64	63.7031	65.6967	64.4761
270	68	66.1727	65.3512	64.1304
271	69	68.1863	65.7278	67.2464
272	68	68.6919	66.3927	67.6137
273	65	68.3312	66.4859	67.0772
274	65	65.8666	65.7988	65.2722
275	67	66.0069	65.5003	65.3509
276	68	67.3383	65.7631	66.5403
277	76	68.0455	66.2378	66.9887
278	66	75.5442	70.3359	72.787
279	64	65.8086	67.5206	66.5351
280	63	66.2971	66.567	65.696
281	70	63.9642	65.7039	63.7246
282	65	70.1041	66.7631	69.221
283	74	64.6918	65.912	65.5177
284	72	74.5086	69.1551	71.3473
285	71	70.9806	69.4333	69.5531
286	65	71.7303	69.4051	69.2594
287	63	66.0541	67.425	65.9588
288	64	64.6738	66.2251	64.6489
289	70	64.8105	65.7085	65.0246
290	64	69.8395	67.1062	68.7934
291	64	63.9491	65.9615	64.0332
292	63	65.5207	65.313	65.3458
293	63	63.6396	64.7181	64.4332
294	64	63.7394	64.411	64.2067
295	64	64.4861	64.5128	64.0372
296	64	64.386	64.3452	64.4406
297	64	64.5479	64.4392	63.5278
298	63	64.5478	64.2881	63.654
299	64	63.6389	63.9378	62.7894
300	79	64.6474	63.8126	63.822
301	65	78.0162	70.4154	73.596
302	65	63.9678	66.5656	65.0392
303	68	67.7879	66.1369	65.1318
304	80	68.2419	66.1957	67.3848
305	70	78.8394	72.992	75.2789
306	65	69.0591	69.2948	68.3488
307	65	67.459	67.6352	66.2377
308	63	66.3305	66.6876	66.1322
309	64	63.7034	65.6665	64.4348
310	69	64.8093	65.2674	64.7248
311	72	68.924	66.3278	67.9339
312	73	71.3135	68.1526	70.3187
313	71	72.7348	69.6548	70.9977
314	65	71.3067	69.6771	68.1296
315	67	66.2208	67.4813	66.3063
316	66	68.3078	67.2309	67.2699
317	65	66.2277	66.8232	66.198
318	68	65.7437	66.393	64.3771
319	78	68.4039	66.6824	67.6501
320	71	77.0225	71.9466	74.6582
321	63	70.161	69.7596	69.3413
322	62	65.2191	67.387	65.8887
323	63	63.9695	66.0559	64.8936
324	62	63.6764	65.4511	64.634
325	62	62.5059	64.7908	63.462
326	62	62.7681	64.2893	63.0021
327	63	62.6054	63.8455	63.1145
328	64	63.5133	63.6387	63.8294
329	64	64.3215	63.8053	63.742
330	65	64.3842	63.8358	63.7037
331	64	65.4547	64.0762	64.379
332	68	64.4468	64.08	63.5135
333	72	68.3409	65.159	65.0767
334	66	71.4115	67.0855	68.7815
335	65	66.2147	65.6591	65.5079
336	66	66.556	65.2364	65.1825
337	66	66.5877	65.2394	65.5776
338	69	66.3251	65.2032	65.6373
339	65	69.2116	66.1516	67.7384
340	64	65.2805	65.4957	65.2578
341	63	65.2595	65.1269	64.888
342	64	63.8005	64.6551	64.0106
343	65	64.6454	64.5346	64.4338
344	64	65.291	64.6774	64.9437
345	65	64.4457	64.5072	64.3775
346	63	65.616	64.7476	64.7366
347	63	63.5376	64.358	63.0186
348	63	63.8996	63.9665	63.5365
349	63	63.5742	63.7693	63.3378
350	64	63.5741	63.6726	63.1574
351	63	64.4819	63.7763	63.7632
352	64	63.4741	63.6511	62.7213
353	64	64.6444	63.6386	63.7502
354	73	64.3819	63.6603	63.6723
355	70	72.7159	66.6109	69.8615
356	63	69.0954	66.851	67.3207
357	63	64.5029	65.4252	63.9303
358	64	64.7132	64.7205	63.9827
359	65	64.4814	64.4537	64.1446
360	67	65.2894	64.4429	64.87
361	69	67.1682	65.0003	66.1218
362	67	68.9472	65.9734	67.6659
363	74	67.2569	65.8863	66.4266
364	65	74.1371	68.8589	71.1516
365	70	64.9455	66.6075	65.5181
366	68	71.5146	67.6093	69.0397
367	69	67.7425	67.3112	67.4327
368	69	69.6594	67.8465	67.2944
369	72	69.2359	67.7981	67.9344
370	66	72.12	68.8977	70.4998
371	64	66.3801	67.3434	66.8469
372	77	65.6452	66.4382	65.7018
373	66	76.6625	71.1205	73.9525
374	64	65.0783	67.9708	66.3501
375	75	66.4619	66.9414	65.7008
376	67	74.8416	70.1601	72.7476
377	68	66.18	68.0987	66.1645
378	67	69.6661	67.8289	68.1905
379	64	67.358	67.449	66.5224
380	75	64.9007	66.3642	65.1483
381	67	74.9979	69.9185	72.1191
382	66	66.1867	67.822	66.0427
383	68	67.8536	67.2217	65.8662
384	68	68.4593	67.1768	67.6408
385	65	68.101	67.2288	67.4165
386	66	65.71	66.6113	64.3302
387	72	66.9084	66.2114	66.321
388	66	71.7554	68.2196	70.4988
389	66	65.8991	67.1042	65.2733
390	68	67.4629	66.577	66.4749
391	74	68.2955	66.8942	67.3464
392	78	73.5331	69.6432	71.7111
393	71	76.8956	73.2769	74.7969
394	67	71.1436	70.9236	69.0963
395	67	68.8589	68.9918	68.2998
396	65	68.1082	68.1286	67.8605
397	64	65.6442	67.1452	65.9931
398	64	64.9342	66.3124	65.299
399	65	64.7058	65.7234	65.4555
400	64	65.4483	65.6562	65.9067
401	63	64.4447	65.374	64.3958
402	64	63.7998	64.7761	64.2323
403	64	64.6402	64.6802	64.6029
404	65	64.3791	64.6239	64.2917
405	66	65.4478	64.837	64.3755
406	65	66.2555	65.097	64.5384
407	66	65.4149	64.8237	64.5447
408	65	66.5815	64.9309	65.3009
409	65	65.4147	64.7732	64.4433
410	68	65.6757	64.6629	64.6516
411	71	68.2295	65.4191	66.7266
412	66	70.6529	67.0073	68.8195
413	74	66.3199	66.1075	65.6881
414	69	74.5424	68.9221	71.3782
415	69	68.42	67.8638	67.7048
416	74	70.2106	67.9458	68.112
417	87	73.922	70.182	71.7211
418	85	85.2063	81.1092	80.6768
419	83	82.9398	81.1577	79.0776
420	85	83.4431	80.098	78.8037
421	86	85.1235	82.2828	80.9715
422	87	85.5075	83.6743	82.306
423	90	86.6411	84.7152	83.6615
424	84	89.4229	87.5733	86.3829
425	84	83.8603	83.1723	82.457
426	84	84.9354	82.991	83.7428
427	76	83.9574	83.5037	82.9179
428	78	76.7144	78.0081	78.5369
429	88	79.3062	78.2292	80.2696
430	87	86.8605	85.9691	86.8188
431	90	85.302	85.8781	84.6563
432	92	89.7487	88.0275	87.9412
433	98	91.1032	90.1371	89.532
434	96	96.8301	95.1984	94.0051
435	97	94.7585	93.8684	92.3782
436	80	96.8375	94.9902	93.6477
437	74	81.0219	82.3792	83.0116
438	81	77.4064	78.2929	79.9191
439	95	81.5696	81.2359	83.317
440	96	92.5881	92.7351	91.8625
441	91	93.2554	93.4815	93.2328
442	98	90.9097	89.3033	89.9197
443	91	97.9121	95.0949	94.6014
444	88	90.0616	89.9807	89.0623
445	87	89.1763	87.8159	87.1798
446	91	87.4233	87.177	86.5558
447	98	90.6567	90.1902	89.321
448	93	96.4421	95.7956	94.8163
449	87	91.8723	91.4877	90.2573
450	91	88.0732	86.9997	88.5715
451	92	91.4751	89.965	92.0153
452	92	91.0037	91.3553	91.887
453	98	91.5589	91.1954	90.8034
454	93	97.1593	95.8276	95.4414
455	92	92.0351	91.9552	92.0071
456	93	92.6047	91.3291	90.9446
457	97	92.7921	92.2609	92.3111
458	97	96.1539	95.4174	95.2817
459	94	95.9217	95.5369	95.5052
460	92	93.8578	93.2689	93.1171
461	92	92.3426	91.7751	91.3694
462	95	92.0499	91.7228	91.9914
463	93	94.441	93.9986	94.4571
464	95	92.3318	92.4336	92.3868
465	100	94.8327	93.9433	94.3301
466	94	98.8382	97.9192	98.2571
467	94	93.234	93.1522	92.804
468	99	94.6462	93.3359	93.9339
469	100	98.1942	97.2708	97.3329
470	95	98.6051	98.2809	98.1513
471	89	94.7948	94.4344	94.2856
472	94	90.0178	89.8144	90.2483
473	95	94.3248	93.276	94.1437
474	95	93.7507	94.3689	94.4372
475	95	94.4713	94.1712	94.4229
476	96	94.6353	94.1798	94.4227
477	95	95.5414	95.0158	95.5971
478	96	94.5361	94.297	94.5559
479	96	95.7054	95.074	94.8021
480	95	95.4422	95.1257	95.478
481	96	94.7002	94.3681	94.7787
482	97	95.7056	95.1538	95.2411
483	105	96.3484	95.9639	95.8282
484	107	103.662	101.753	101.843
485	103	104.845	103.746	103.886
486	100	102.332	101.709	100.751
487	102	100.339	99.6485	99.2241
488	103	101.794	100.951	100.923
489	100	102.01	101.711	101.734
490	104	99.5195	99.6063	99.4875
491	102	103.607	102.376	102.953
492	101	100.905	101.079	101.29
493	96	100.854	100.532	100.808
494	97	96.0941	96.5502	97.0246
495	100	97.3332	97.0921	97.9726
496	101	99.1324	99.1692	100.285
497	103	99.9045	99.9627	100.047
498	112	102.11	101.502	101.522
499	120	110.233	107.298	107.71
500	117	116.922	112.138	113.125
501	117	114.879	113.171	111.402
502	114	116.49	114.419	112.325
503	118	113.278	113.877	111.121
504	117	117.205	115.362	113.97
505	114	115.409	115.527	113.901
506	115	113.443	114.873	112.314
507	118	114.485	115.007	114.08
508	119	116.615	115.956	116.179
509	119	117.388	116.704	117.114
510	118	117.781	117.258	117.697
511	119	117.039	117.512	117.452
512	120	118.046	118.026	117.491
513	113	118.69	118.393	117.3
514	107	112.405	116.744	112.391
515	95	107.824	113.098	108.41
516	90	96.3841	101.416	100.168
517	89	92.0604	96.7101	95.875
518	87	89.6929	94.7026	94.3688
519	90	87.1624	91.8582	92.347
520	89	89.9215	92.7165	93.9175
521	90	88.3887	91.0859	91.8397
522	90	89.8849	90.8866	91.8664
523	90	89.6223	90.4032	91.0365
524	90	89.7852	90.0098	90.5027
525	88	89.7852	89.7657	89.8751
526	91	87.9703	88.0053	87.7128
527	90	90.8922	90.1451	90.2534
528	89	89.3597	89.4651	89.164
529	95	89.0408	88.4946	89.2432
530	90	94.4221	93.1709	93.6047
531	89	89.1246	89.3029	89.213
532	86	89.693	88.4877	89.192
533	86	86.2557	86.3645	86.4974
534	88	86.3912	86.1188	86.7621
535	88	87.7172	87.6189	88.086
536	87	87.5181	87.5731	87.8714
537	83	86.9366	86.635	87.267
538	81	83.4069	83.5655	84.1897
539	86	81.8274	81.8618	82.8352
540	91	85.9117	85.3172	85.9266
541	89	89.6246	89.7358	89.5718
542	88	88.1261	87.8649	88.1267
543	86	88.2333	87.1042	87.1372
544	86	86.1923	85.7588	86.1731
545	84	86.2286	85.6935	85.9106
546	84	84.0877	84.1441	84.4146
547	84	84.2872	83.9192	84.4371
548	82	83.9613	83.8807	84.3526
549	82	82.1464	82.2732	82.7536
550	85	82.3458	82.0055	82.6825
551	86	84.7421	84.2056	85.0852
552	88	85.3504	85.1493	85.8581
553	84	87.5546	86.7478	87.1391
554	81	83.8883	83.7733	83.7791
555	82	81.8909	81.4762	82.1084
556	84	82.4457	81.9672	82.5916
557	81	83.6718	83.4942	83.9031
558	83	80.9128	81.1856	81.4508
559	85	83.3532	82.3026	83.208
560	84	84.4793	84.115	84.4858
561	80	83.6984	83.3831	83.5395
562	83	80.4946	80.4155	80.8049
563	85	83.4532	82.2352	83.0161
564	83	84.316	84.1893	84.1869
565	80	82.7908	82.5847	82.6223
566	84	80.5946	80.3213	80.3364
567	86	84.1977	82.9612	83.6744
568	83	85.1232	84.9857	85.0854
569	85	82.8539	82.5667	82.5875
570	83	85.295	83.9458	84.1749
571	89	82.7908	82.7571	82.9291
572	100	88.7608	87.2667	87.2256
573	93	97.8188	96.601	94.5532
574	89	91.3435	90.4411	89.1358
575	89	90.2122	87.9969	87.9047
576	94	89.4685	88.4483	87.8284
577	104	93.3519	92.5204	91.5546
578	106	101.928	100.191	98.8488
579	107	103.557	102.169	101.22
580	99	105.899	103.897	102.958
581	95	98.8614	98.0983	97.2966
582	97	96.1964	95.1727	95.4415
583	97	97.1085	96.5122	96.9132
584	95	96.2537	96.4568	97.4973
585	98	94.7645	94.8592	95.8973
586	99	97.6899	97.0346	97.49
587	95	97.9692	97.8534	99.2171
588	94	94.7268	94.7062	96.1009
589	96	94.385	93.9374	95.5972
590	96	95.648	95.4569	96.7937
591	97	95.2832	95.4683	95.7093
592	97	96.5182	96.165	96.3132
593	90	96.4175	96.1535	96.0271
594	91	90.2251	90.4755	91.3995
595	93	91.8382	91.0737	92.2399
596	92	92.4091	92.7354	93.0339
597	89	91.4631	91.7353	92.1312
598	89	89.1671	89.1745	90.1189
599	89	89.3059	89.0425	89.8167
600	89	88.8154	88.9967	89.5499
601	86	88.8154	88.8088	89.5534
602	90	86.0916	86.3279	87.0375
603	91	90.0255	89.1688	89.914
604	93	90.0399	90.2829	90.4787
605	93	92.4092	91.7337	91.8447
606	87	92.3713	91.8125	91.7439
607	87	87.2506	87.0396	87.8547
608	90	87.8553	86.9321	87.8027
609	90	89.5979	89.4365	89.5852
610	92	89.2955	89.4008	89.5002
611	92	91.6021	90.8258	91.3739
612	90	91.4005	90.9702	91.1926
613	90	89.9118	89.3943	89.7284
614	89	90.1134	89.4034	89.6686
615	92	88.8784	88.6786	89.0695
616	95	91.7031	90.9815	91.155
617	94	93.961	93.5423	93.5552
618	93	93.2412	92.7689	92.6579
619	92	92.9248	92.041	92.1419
620	91	91.9541	91.3459	91.8888
621	92	90.9834	90.5848	91.0333
622	94	91.8287	91.3518	91.6488
623	91	93.3803	92.9706	93.3645
624	90	90.6182	90.5473	90.9418
625	86	90.34	89.6984	90.42
626	88	86.3181	86.6166	87.3922
627	88	88.3739	87.8253	88.7709
628	88	87.5182	87.9413	88.6187
629	90	87.8452	87.7047	88.4287
630	92	89.6612	89.2141	89.8856
631	88	91.2755	90.912	91.3869
632	86	87.7691	87.6463	88.1609
633	86	86.6837	86.0352	86.7795
634	88	86.2311	86.031	86.6678
635	92	87.72	87.543	88.0026
636	95	91.1503	90.7341	90.7259
637	92	93.7982	93.2302	93.2587
638	92	91.4252	90.8038	90.9223
639	92	92.2188	90.934	91.4934
640	88	91.7281	91.1738	91.1019
641	88	88.0959	87.9813	88.1434
642	86	88.4997	87.833	88.4104
643	94	86.0293	86.3479	86.7079
644	93	93.495	92.2652	92.2751
645	90	91.4534	91.8273	91.4677
646	86	90.1385	89.2566	89.5466
647	86	86.6453	86.2963	86.8434
648	85	86.5583	86.1757	86.7924
649	86	84.9963	85.4	85.7105
650	88	86.0051	85.8769	86.1889
651	89	87.5568	87.3782	88.0616
652	88	88.4266	88.1752	88.6277
653	88	87.7447	87.3381	87.6706
654	89	88.0091	87.328	87.9471
655	85	88.7536	88.214	88.498
656	87	85.0206	85.0982	85.7582
657	84	87.4036	86.415	86.7387
658	85	83.8242	84.3169	84.4797
659	88	85.3613	84.7065	85.4671
660	85	87.4941	87.1343	87.7732
661	85	84.6314	84.7867	85.0935
662	86	85.4241	84.5706	85.4676
663	85.6667	85.8416	85.4855	85.9698
664	85.3333	85.4383	85.2575	85.5581
665	85	85.3327	84.8989	85.2864
666	85	85.0092	84.6288	85.0538
667	83	84.9882	84.6093	85.0712
668	84	83.1179	83.0644	83.3254
669	86	84.2273	83.604	84.4162
670	82	85.6155	85.2558	85.5187
671	83	81.9458	82.1982	82.757
672	85	83.5837	82.6148	83.5519
673	83	84.6447	84.3459	84.6185
674	84	82.7909	82.8118	83.3208
675	84	84.2274	83.3519	84.0591
676	82	83.7996	83.5189	83.8196
677	86	82.1474	81.9791	82.4219
678	84	85.9801	84.8231	85.3569
679	86	83.4348	83.6129	83.5047
680	86	86.1056	84.9357	85.2659
681	83	85.5775	85.1976	85.3403
682	85	83.1812	82.9032	83.0289
683	82	85.2984	84.2405	84.5399
684	82	81.8838	82.1936	82.447
685	85	82.5122	81.8818	82.5005
686	87	84.745	84.1535	84.5215
687	81	86.2588	85.9342	86.1733
688	81	81.1019	81.3447	81.6805
689	87	82.0326	80.9869	81.8275
690	86	86.4973	85.6864	86.2213
691	83	84.9853	85.2393	84.6715
692	82	83.3452	82.6897	83.0056
693	84	82.5761	81.9401	82.1514
694	80	84.001	83.4271	83.6401
695	80	80.0052	80.5379	80.6378
696	80	80.7356	80.1021	80.3394
697	82	80.0807	80.0134	80.6001
698	82	81.8959	81.3368	81.9828
699	80	81.6945	81.4306	81.578
700	80	80.2066	79.9507	79.9215
701	81	80.4081	79.7518	80.608
702	81	80.9883	80.4618	81.1198
703	83	80.8875	80.5311	80.507
704	81	82.8665	81.9621	82.269
705	80	80.8498	80.6456	80.8808
706	80	80.4711	79.8042	80.2629
707	80	80.2444	79.7404	79.9015
708	83	80.0806	79.6658	80.2004
709	82	82.8035	81.8142	82.3628
710	82	81.5937	81.3078	81.5376
711	80	82.1856	81.2638	81.5807
712	82	80.2066	79.9273	80.1193
713	82	82.2233	81.1803	81.7593
714	82	81.6944	81.3786	81.6097
715	81	82.0219	81.3407	81.6008
716	85	81.1142	80.6425	81.03
717	89	84.8453	83.6185	83.852
718	86	87.9094	87.299	87.0469
719	84	85.4383	84.8949	84.7129
720	85	84.5804	83.4133	83.6533
721	88	85.1983	84.3043	84.5578
722	86	87.4928	86.8842	86.5681
723	91	85.5389	85.3207	85.1358
724	88	90.7698	89.1537	89.105
725	83	87.2162	87.1483	86.9501
726	84	83.7992	83.2838	83.4746
727	95	84.7192	83.8203	84.3088
728	104	93.7827	92.6569	91.6249
729	98	101.009	100.146	98.3451
730	93	96.4509	95.2538	93.8293
731	94	93.9971	92.0407	91.1796
732	94	94.4281	93.0724	92.7667
733	94	93.5052	93.2094	92.7699
734	94	93.6695	93.1516	93.0015
735	91	93.6695	93.174	93.2652
736	90	90.9453	90.7812	91.7949
737	92	90.3422	89.9371	90.7094
738	88	91.7674	91.4307	92.5202
739	87	87.7677	88.1739	89.725
740	84	87.5948	87.1899	89.4227
741	85	84.3153	84.9664	85.9685
742	86	85.364	85.314	85.7963
743	88	85.6779	85.984	86.9611
744	89	87.5566	87.3792	88.3695
745	92	88.4256	88.1631	88.8016
746	91	91.3766	90.5896	91.0226
747	88	90.3278	89.9361	90.0396
748	92	88.1976	87.5531	87.7456
749	89	91.9707	90.6591	90.9905
750	89	88.3478	88.5554	88.3778
751	92	89.309	88.3735	88.4333
752	89	91.5405	90.8567	91.0654
753	87	88.5121	88.5108	88.534
754	88	87.4933	86.8229	87.5746
755	92	88.1118	87.6153	88.0717
756	96	91.3137	90.8842	91.1085
757	96	94.7039	94.1966	94.089
758	88	94.9543	94.2758	94.1957
759	83	88.3464	87.883	88.3464
760	88	84.6192	84.3094	85.2156
761	87	88.356	87.6341	88.652
762	85	86.116	87.1796	86.8478
763	79	85.2236	85.0888	85.8528
764	83	79.814	80.7554	81.6014
765	82	83.7297	82.817	83.9824
766	82	81.4277	82.3629	82.7684
767	82	82.187	81.9359	82.5171
768	85	82.0226	81.8304	82.4251
769	83	84.7468	84.0917	84.3649
770	80	82.6252	82.721	82.3226
771	83	80.5978	80.3749	80.0144
772	83	83.2988	82.2315	82.9096
773	82	82.5	82.5189	82.849
774	81	82.0852	81.6497	81.548
775	80	81.279	80.8401	80.9646
776	82	80.3084	80.0402	80.3344
777	83	82.062	81.2926	82.2535
778	83	82.6018	82.2184	82.3014
779	80	82.8288	82.2281	82.5934
780	82	80.2691	80.0976	80.4452
781	81	82.3908	81.289	82.0047
782	82	80.7858	80.7894	80.7294
783	82	82.1244	81.3307	81.7587
784	82	81.8582	81.3915	81.9558
785	83	82.0226	81.4188	81.6879
786	85	82.9306	82.1875	82.5597
787	85	84.6448	83.8506	84.0419
788	84	84.6055	84.0068	84.1078
789	81	84.0263	83.274	83.5842
790	80	81.4041	81.1493	81.3213
791	85	80.6372	80.2499	80.6284
792	85	84.786	83.8123	84.2072
793	85	84.112	84.147	84.2459
794	84	84.9343	84.0122	84.2591
795	80	84.0263	83.3808	83.776
796	81	80.496	80.5526	80.784
797	85	81.6472	80.8812	81.5499
798	86	84.5198	83.985	84.3156
799	82	85.1844	84.9759	85.0136
800	80	82.1081	81.8575	82.0692
801	79	80.8646	80.3145	80.7607
802	83	79.5024	79.4716	79.8632
803	83	82.9078	82.0903	82.7964
804	83	82.335	82.3135	82.606
805	87	82.9932	82.2426	82.4206
806	83	86.6255	85.4525	85.6973
807	81	82.5852	82.6594	82.2808
808	81	81.8353	81.0097	81.1033
809	81	81.3812	80.9102	81.3013
810	81	81.0521	80.8703	81.145
811	82	81.0521	80.7571	80.9218
812	79	81.9601	81.3966	81.5615
813	84	79.1339	79.2919	79.7135
814	81	84.1444	82.5627	83.4232
815	80	80.4175	80.7963	80.8334
816	82	80.6376	79.8543	80.0571
817	84	82.0618	81.2281	81.6701
818	84	83.5094	82.9754	83.1204
819	80	83.6347	83.0712	82.7717
820	78	80.332	80.1683	80.326
821	79	78.9237	78.5815	79.0945
822	82	79.3774	78.9462	79.5838
823	82	81.6703	81.0564	81.5705
824	79	81.5289	81.199	81.4733
825	82	79.2986	79.0648	79.3267
826	81	82.3285	80.9204	81.9505
827	79	80.6209	80.5846	80.313
828	78	79.4007	79.031	79.2991
829	79	78.5321	78.1569	78.5951
830	78	79.2129	78.6547	79.1406
831	78	78.0383	77.9725	78.1755
832	79	78.3049	77.7671	78.0411
833	78	79.0483	78.3297	79.0475
834	76	78.0383	77.6997	78.3032
835	80	76.489	76.3444	76.7773
836	82	80.1601	78.6964	79.3854
837	78	81.2387	80.6071	80.7894
838	80	78.0614	77.9402	78.1686
839	79	80.6148	79.0143	79.4298
840	79	78.8442	78.5971	78.6294
841	78	79.2755	78.4733	78.7963
842	78	78.2029	77.7681	78.005
843	79	78.3049	77.6471	77.9156
844	80	79.0481	78.2546	78.8488
845	80	79.854	79.0369	79.4394
846	79	79.9166	79.1637	79.3379
847	80	79.1734	78.5136	78.8042
848	80	80.1833	79.1429	79.783
849	83	79.9166	79.3288	79.4133
850	82	82.8049	81.5778	81.664
851	80	81.5911	81.1013	81.2886
852	84	80.3713	79.6847	79.7445
853	82	84.0419	82.525	82.9515
854	83	81.4892	81.4487	81.1659
855	80	83.2594	82.0065	82.3118
856	80	80.1049	80.0338	80.0972
857	82	80.5751	79.8035	80.2442
858	91	81.8968	81.2345	81.6613
859	91	89.8637	88.6144	87.9931
860	85	89.2757	89.0414	88.0489
861	88	85.3098	84.2046	84.0613
862	93	88.646	86.5852	86.8101
863	95	91.8903	91.3436	90.2005
864	95	93.69	93.0006	92.0446
865	96	94.3099	93.0611	92.6391
866	96	95.5476	94.1557	93.5501
867	98	95.4455	94.4048	94.1721
868	87	97.4264	96.1459	95.6123
869	83	87.235	87.2471	87.995
870	82	85.0558	84.4663	85.8044
871	86	82.7436	83.5239	84.7854
872	83	85.8197	86.1519	86.6556
873	82	82.5217	83.6324	84.1323
874	79	82.5792	82.4023	83.8954
875	77	79.4631	80.2179	81.2234
876	80	77.7888	78.4813	79.0842
877	84	80.2237	79.9208	80.7161
878	83	83.22	83.0076	83.3166
879	84	82.3966	82.3266	82.203
880	82	84.0659	82.9856	82.9837
881	81	81.9827	81.7007	80.8608
882	85	81.4438	80.8402	81.1625
883	86	84.8492	83.7591	83.9975
884	91	85.1833	84.9152	84.6336
885	89	90.2807	88.9582	88.2801
886	85	88.1178	87.5954	86.9952
887	82	85.5129	84.5303	84.3219
888	82	82.868	82.3716	82.569
889	84	82.5165	82.1671	82.5868
890	79	83.8391	83.6006	83.9346
891	80	79.0935	79.9644	80.0037
892	84	80.8426	80.0597	81.1628
893	88	83.5496	83.0807	83.7065
894	86	86.9378	86.5527	86.6383
895	82	85.3703	84.9244	85.0528
896	85	82.6011	82.0049	82.0653
897	89	85.4063	84.1081	84.5969
898	90	88.0725	87.7934	86.9121
899	85	89.0651	88.5868	87.8129
900	87	85.0804	84.5512	84.4963
901	88	87.5749	86.0094	86.4564
902	89	87.4536	87.2576	86.9302
903	98	88.5889	87.9778	87.4214
904	107	96.8258	95.0449	94.42
905	103	104.246	102.217	100.847
906	94	101.168	99.9477	98.2302
907	92	94.8848	93.3576	92.3447
908	91	93.3359	92.0311	91.8228
909	89	91.1484	91.2114	91.425
910	85	89.1042	89.4222	89.7991
911	87	85.5102	86.1246	86.9651
912	87	87.4116	87.192	88.7568
913	90	86.5454	87.2087	88.9685
914	88	89.6018	89.2783	90.7535
915	87	87.4743	87.678	89.0346
916	85	87.2665	86.7654	88.699
917	84	85.2224	85.2942	86.2153
918	79	84.3552	84.3471	84.3174
919	87	79.5843	80.6129	80.9757
920	88	87.2057	85.6953	86.9204
921	87	86.4652	87.3247	86.9533
922	85	86.7721	86.0861	86.2241
923	84	85.2226	84.5857	84.8858
924	86	84.3552	83.8622	84.3729
925	87	85.9463	85.3785	85.568
926	87	86.4839	86.2704	86.2614
927	87	86.7103	86.2141	86.1315
928	87	86.8752	86.2255	86.5499
929	88	86.8753	86.298	86.4741
930	88	87.784	87.1248	87.2957
931	88	87.6809	87.1926	87.3207
932	87	87.8457	87.1764	87.976
933	88	86.937	86.5124	86.6396
934	84	87.9489	87.284	87.652
935	87	84.0459	84.2436	84.6237
936	80	87.3494	86.2147	87.1032
937	80	80.0209	81.2856	81.8179
938	89	81.2352	80.6243	81.8334
939	84	88.2598	87.418	87.8411
940	84	82.7897	83.7446	83.3296
941	85	84.7884	83.368	83.9254
942	86	84.8725	84.4082	84.4702
943	85	85.678	85.2885	85.1111
944	83	84.8316	84.4721	84.312
945	85	83.2826	82.9108	82.7061
946	85	85.1403	84.3094	84.5193
947	87	84.6047	84.4968	84.1523
948	85	86.7513	85.9437	86.0274
949	88	84.7289	84.5044	84.0791
950	88	87.9893	86.7147	87.3357
951	86	87.3512	87.0771	87.2709
952	84	86.029	85.4897	85.0849
953	84	84.4179	83.9349	84.5533
954	84	84.2939	83.8696	84.3969
955	84	83.9641	83.8492	84.2958
956	85	83.9641	83.7295	84.1405
957	88	84.8725	84.4137	84.9982
958	88	87.4949	86.8385	87.4599
959	87	87.3512	87.0025	87.1374
960	86	86.9374	86.1978	86.5768
961	87	86.1319	85.5112	85.7188
962	87	86.9782	86.3201	86.8013
963	91	86.7106	86.4208	86.4592
964	92	90.5091	89.5608	89.6032
965	86	91.0062	90.6043	90.5076
966	85	86.1122	85.7368	86.2403
967	83	85.9863	84.9449	85.7195
968	79	83.2826	83.5703	83.9688
969	80	79.6897	80.4765	81.0643
970	79	80.6801	80.5369	81.6763
971	76	79.0094	79.7057	80.4289
972	78	76.5517	77.4211	78.2719
973	78	78.5125	78.0479	79.3861
974	82	77.8122	78.0004	78.9168
975	80	81.7757	80.7179	81.5974
976	79	79.5474	79.5682	79.8114
977	81	79.5038	78.7624	78.8647
978	81	81.0939	80.1018	80.1946
979	79	80.7234	80.2918	80.3826
980	78	79.2361	78.8559	78.7146
981	78	78.5335	77.9996	78.1146
982	80	78.3066	77.812	78.3573
983	84	79.9586	79.1002	79.5165
984	88	83.3868	82.2869	82.5315
985	86	86.9392	85.906	85.8957
986	86	85.3695	84.5348	84.2406
987	80	86.2345	84.6799	84.7438
988	77	80.4537	80.6419	80.1013
989	76	78.3451	78.2893	78.4776
990	76	76.7568	77.1445	77.5883
991	76	76.3657	76.664	77.1649
992	78	76.2011	76.2996	77.0852
993	80	78.0184	77.3163	78.4703
994	80	79.6299	78.8154	79.7869
995	77	79.7533	79.0416	79.618
996	83	77.3565	77.1623	77.3299
997	80	83.117	81.1149	81.5238
998	77	79.2803	79.5687	78.6259
999	78	77.851	77.3729	77.0003
1000	76	78.574	77.6541	77.4899
1001	79	76.16	76.3456	76.3827
1002	80	79.2558	77.9153	78.6953
1003	80	79.5267	78.8563	79.2037
1004	79	79.9179	78.9964	79.3692
1005	79	79.174	78.4062	78.8121
1006	79	79.2767	78.4246	78.6462
1007	79	79.1121	78.4671	78.5411
1008	79	79.1121	78.4434	78.5793
1009	78	79.1121	78.4059	78.9345
1010	78	78.2035	77.7833	77.6065
1011	79	78.3063	77.6262	78.0817
1012	79	79.0502	78.2256	78.8914
1013	81	78.9474	78.3138	78.681
1014	80	80.9291	79.7344	80.499
1015	77	79.815	79.3047	79.4644
1016	78	77.5215	77.3162	77.4668
1017	80	78.5738	77.6198	78.206
1018	77	79.794	79.0224	79.5901
1019	78	77.0275	77.136	77.3102
1020	77	78.5738	77.4586	78.1562
1021	77	77.0684	76.8627	77.2768
1022	78	77.3359	76.7051	77.2462
1023	80	78.0797	77.2602	77.9249
1024	81	79.7939	78.7352	79.3174
1025	81	80.6615	79.7222	80.0602
1026	81	80.888	79.9151	80.1319
1027	83	81.0526	80.0675	79.9886
1028	85	82.8696	81.6699	81.6856
1029	88	84.4811	83.4903	83.4658
1030	84	87.3305	86.1484	85.7841
1031	81	83.7172	83.2171	82.718
1032	80	81.8969	81.0069	81.3119
1033	79	80.6381	80.2206	80.414
1034	79	79.3384	79.3531	79.694
1035	78	79.2766	79.0612	79.6988
1036	79	78.2034	78.2313	78.8983
1037	79	79.2148	78.6766	79.5817
1038	79	78.9473	78.6751	79.3652
1039	78	79.1119	78.6084	79.229
1040	80	78.2033	77.9008	78.4447
1041	80	80.1233	79.1441	79.7485
1042	77	79.753	79.3382	79.5818
1043	78	77.3565	77.3397	77.12
1044	82	78.5737	77.6086	78.2556
1045	84	81.6111	80.5033	81.1278
1046	89	83.1814	82.4505	82.496
1047	89	88.1778	86.6801	86.4267
1048	95	87.9926	87.1106	86.4234
1049	93	94.2676	92.1314	91.3342
1050	81	91.8338	90.9753	89.6106
1051	78	82.1213	82.0814	82.1202
1052	78	80.3014	79.7129	80.3623
1053	80	78.6353	79.2453	79.9012
1054	79	79.9597	80.166	80.8449
1055	79	78.8444	79.2387	79.8104
1056	77	79.2766	78.9283	80.0325
1057	79	77.2941	77.5462	78.3347
1058	79	79.3184	78.5606	79.1603
1059	80	78.783	78.6556	78.8493
1060	79	80.0211	79.3037	79.1603
1061	79	79.0089	78.6779	78.6303
1062	77	79.2765	78.5941	77.9296
1063	77	77.2941	77.22	76.6117
1064	77	77.5003	76.8885	77.5235
1065	74	77.1713	76.7315	77.3698
1066	74	74.4444	74.8734	75.1612
1067	76	74.7537	74.3928	74.9728
1068	82	76.0782	75.2698	76.3091
1069	73	81.326	79.6374	80.5166
1070	75	72.8563	74.5225	74.3514
1071	77	76.5882	74.7151	75.7245
1072	77	76.7189	75.96	76.8219
1073	77	76.8421	76.1495	76.4168
1074	82	77.1712	76.1741	76.4729
1075	81	81.7148	79.7659	80.0124
1076	82	80.2914	79.6294	79.3701
1077	83	82.1256	80.45	80.1641
1078	78	82.7669	81.5283	80.8929
1079	76	78.2852	78.216	77.7583
1080	77	77.1468	76.624	76.6085
1081	78	77.4387	76.8853	77.0858
1082	90	77.9154	77.4691	77.2822
1083	90	88.8822	86.735	86.5157
1084	81	87.8114	87.7583	85.9794
1085	82	81.606	80.7963	80.4311
1086	82	83.4445	81.3039	81.646
1087	84	81.858	81.7776	81.4146
1088	85	83.8403	83.1816	82.6269
1089	87	84.5426	83.9738	83.6941
1090	91	86.5865	85.6397	85.4063
1091	103	90.1801	89.1105	88.5577
1092	88	101.006	98.6138	96.9363
1093	86	86.7946	85.4671	86.237
1094	87	88.5006	85.3291	86.0901
1095	83	87.1418	86.9107	86.926
1096	86	83.0757	83.7201	82.799
1097	89	86.3771	85.424	85.5358
1098	90	88.1348	88.0849	88.4251
1099	90	89.2288	88.853	89.1661
1100	86	89.6201	88.8408	89.2013
1101	91	86.1511	85.8222	85.9364
1102	92	91.1047	89.5777	89.9134
1103	90	90.8397	90.9389	90.4991
1104	87	89.744	89.1571	88.8534
1105	87	87.3894	86.8427	85.7317
1106	89	87.3686	86.7894	87.5371
1107	88	88.691	88.3945	88.6949
1108	89	87.5767	87.5652	87.5204
1109	89	88.9177	88.2	88.8989
1110	88	88.65	88.3427	88.7366
1111	89	87.9064	87.5442	87.9088
1112	91	88.9177	88.3035	88.6734
1113	102	90.4668	89.9945	90.1159
1114	106	100.419	98.4305	97.9875
1115	91	103.252	102.004	100.813
1116	89	91.0203	89.4774	90.6631
1117	85	91.4175	89.0141	90.2931
1118	83	85.5097	86.3885	87.0134
1119	83	83.7758	84.3225	85.3827
1120	82	83.3231	83.8717	85.0439
1121	86	82.0848	82.8298	84.3149
1122	88	85.823	85.4635	87.2425
1123	89	87.0623	87.2264	88.1906
1124	87	88.4236	87.9152	88.8456
1125	84	86.8323	86.3793	87.2605
1126	85	84.4775	84.1287	85.1081
1127	84	85.367	84.7778	84.6217
1128	84	83.8603	84.0486	83.0408
1129	84	84.1285	83.7844	84.4904
1130	87	83.9637	83.7082	84.0961
1131	90	86.69	85.985	86.5603
1132	90	89.1064	88.6069	88.7725
1133	89	89.2905	88.6638	88.6423
1134	87	88.8761	87.9411	88.2648
1135	84	87.1618	86.5456	86.6407
1136	86	84.4773	84.2808	84.5014
1137	90	86.2759	85.5884	85.9183
1138	92	89.21	88.937	88.9779
1139	90	90.9436	90.5786	90.7215
1140	92	89.5779	88.9174	89.0878
1141	96	91.9324	90.6048	90.9372
1142	88	95.0316	94.1044	93.8988
1143	88	87.6761	87.5311	87.7596
1144	90	89.1638	87.6181	88.2145
1145	91	89.6623	89.5344	89.5008
1146	86	90.364	90.2737	90.2742
1147	87	86.0464	86.1177	86.4345
1148	90	87.6379	86.6773	87.4034
1149	86	89.4358	89.271	89.8125
1150	92	85.6551	85.9965	86.2797
1151	90	92.0159	90.3814	90.6321
1152	90	88.9188	89.3206	88.7137
1153	93	90.1149	89.124	89.332
1154	94	92.5109	91.6565	91.4247
1155	93	93.1097	92.6654	91.7117
1156	93	92.5925	91.8647	92.0664
1157	93	92.8608	91.9688	91.9317
1158	94	92.6959	92.1039	91.9381
1159	92	93.6046	92.9376	92.7737
1160	93	91.6841	91.3685	91.6546
1161	97	92.9643	92.1478	92.5368
1162	99	96.1656	95.3857	95.3764
1163	100	97.7347	97.1174	97.468
1164	97	99.0967	98.144	97.8538
1165	94	96.5971	95.9985	96.0641
1166	96	94.3459	93.7661	94.1031
1167	99	95.9788	95.2574	95.5203
1168	96	98.0033	97.6054	97.685
1169	100	95.2968	95.2779	95.4882
1170	97	99.7369	98.3193	98.7312
1171	95	96.1028	96.19	96.2136
1172	96	95.2552	94.7284	94.8444
1173	94	95.8756	95.443	95.7691
1174	97	93.6253	93.8718	94.1066
1175	95	96.7225	96.0486	96.4159
1176	93	94.2659	94.5408	94.5893
1177	91	93.15	92.8965	93.1844
1178	92	91.2094	91.2412	91.8606
1179	95	91.9947	91.8508	92.5754
1180	94	94.2873	94.1459	94.5781
1181	95	93.2339	93.3098	93.3983
1182	96	94.7406	94.0527	94.8047
1183	97	95.3811	94.9336	95.0715
1184	98	96.3515	95.7765	96.0876
1185	98	97.3218	96.6509	96.8648
1186	98	97.3836	96.7842	96.6856
1187	95	97.5486	96.8998	97.1384
1188	93	94.8228	94.6084	94.5182
1189	96	93.3153	93.0055	93.3454
1190	98	95.7529	95.1737	95.6195
1191	98	96.9305	96.7901	97.0992
1192	95	97.2189	96.8563	97.1272
1193	93	94.8229	94.5701	94.7483
1194	94	93.3156	93.0058	93.5937
1195	97	93.9361	93.6902	94.1817
1196	97	96.2288	95.9623	96.2448
1197	98	96.0837	95.9888	96.2036
1198	96	97.4875	96.8149	97.1388
1199	97	95.5668	95.3341	95.591
1200	99	96.8472	96.1156	96.3222
1201	102	98.2314	97.6895	97.8753
1202	103	100.916	100.062	100.261
1203	99	101.845	101.104	100.991
1204	99	98.6013	98.3209	98.0049
1205	99	99.1801	98.3646	98.351
1206	99	98.52	98.323	98.4067
1207	101	98.5202	98.3136	98.4453
1208	100	100.338	99.7933	100.042
1209	99	99.2223	99.1504	99.1574
1210	98	98.747	98.4652	98.7581
1211	98	97.7767	97.6617	97.8222
1212	98	97.7152	97.5839	97.9786
1213	101	97.5502	97.5225	97.9204
1214	103	100.277	99.7042	100.119
1215	101	101.784	101.302	101.46
1216	104	100.255	100.057	99.8571
1217	101	103.518	102.291	102.542
1218	99	100.152	100.241	99.8602
1219	98	99.1394	98.8562	98.6323
1220	98	97.9423	97.9505	97.9846
1221	102	97.7158	97.8021	97.8479
1222	99	101.186	100.568	100.963
1223	101	98.0464	98.3765	98.3449
1224	101	100.834	99.9334	100.204
1225	102	100.132	99.9932	100.01
1226	102	101.371	100.865	100.888
1227	101	101.268	100.972	100.721
1228	101	100.524	100.331	99.8584
1229	101	100.628	100.326	100.377
1230	104	100.463	100.298	99.9856
1231	104	103.189	102.414	102.49
1232	105	102.88	102.616	102.457
1233	103	104.284	103.584	103.34
1234	95	102.363	102.333	101.924
1235	102	95.4638	96.0141	95.6602
1236	102	102.321	100.562	101.019
1237	102	100.279	100.81	100.385
1238	104	101.434	101.095	100.843
1239	105	103.251	102.554	102.458
1240	105	103.954	103.465	103.235
1241	104	104.181	103.746	103.444
1242	94	103.438	103.223	102.55
1243	106	94.454	95.1649	95.2971
1244	102	106.219	102.774	102.59
1245	96	99.7059	100.558	99.0062
1246	103	96.647	96.454	95.2242
1247	105	102.958	101.062	100.517
1248	102	103.064	102.841	102.702
1249	104	101.292	101.19	99.9903
1250	102	103.747	102.695	101.888
1251	100	101.23	101.342	100.58
1252	102	99.9502	99.9207	99.3403
1253	105	101.641	101.167	100.774
1254	108	103.829	103.259	103.1
1255	108	106.576	105.53	105.646
1256	111	106.764	106.134	106.822
1257	112	109.984	108.442	107.984
1258	111	110.585	109.589	109.458
1259	109	110.07	109.763	109.465
1260	109	108.522	108.917	107.475
1261	113	108.562	108.764	107.639
1262	111	111.864	110.772	110.937
1263	110	109.638	110.22	109.248
1264	110	109.597	109.946	109.115
1265	109	109.369	109.802	109.425
1266	111	108.296	109.191	108.561
1267	115	110.215	110.183	109.874
1268	116	113.477	112.269	112.408
1269	117	114.306	113.478	113.524
1270	114	115.774	114.639	114.214
1271	110	113.112	114.102	112.036
1272	111	109.952	112.204	109.453
1273	111	110.775	111.92	110.506
1274	111	110.011	111.483	110.405
1275	116	110.177	111.309	110.133
1276	116	114.719	113.407	113.814
1277	112	114.206	114.057	113.982
1278	117	111.399	112.979	111.262
1279	115	116.353	114.762	114.883
1280	115	113.361	114.489	113.221
1281	115	114.394	114.814	113.184
1282	114	114.064	114.826	113.119
1283	115	113.156	114.491	112.393
1284	113	114.167	114.747	113.479
1285	114	112.083	113.976	112.179
1286	118	113.362	114.218	112.918
1287	114	116.562	115.577	115.692
1288	115	112.684	114.726	112.81
1289	117	114.665	115.113	113.315
1290	120	115.718	115.705	114.612
1291	118	118.404	116.913	117.26
1292	116	116.611	117.014	115.397
1293	117	115.496	116.761	114.507
1294	119	116.279	116.934	115.361
1295	128	117.663	117.464	116.655
1296	127	125.801	119.086	121.834
1297	117	124.3	119.747	121.596
1298	115	116.807	119.129	115.237
1299	113	115.853	118.599	114.657
1300	112	112.584	117.388	112.691
1301	120	111.551	116.148	112.65
1302	115	118.591	117.555	117.475
1303	114	113.06	116.488	113.653
1304	116	113.992	116.062	113.376
1305	113	115.083	116.215	114.85
1306	112	111.987	115.107	112.729
1307	112	111.719	114.286	112.256
1308	112	111.325	113.637	111.925
1309	117	111.159	113.083	110.896
1310	117	115.702	114.669	114.022
1311	113	115.188	115.158	114.7
1312	112	112.383	114.181	111.794
1313	112	111.887	113.485	111.543
1314	111	111.327	113.041	111.538
1315	111	110.253	112.188	109.913
1316	111	110.356	111.778	110.465
1317	111	110.19	111.489	110.387
1318	113	110.191	111.296	110.121
1319	114	112.008	112.161	111.739
1320	113	112.711	112.851	112.404
1321	111	112.031	112.788	111.784
1322	111	110.483	111.927	110.453
1323	111	110.524	111.606	109.833
1324	114	110.192	111.278	109.685
1325	113	112.918	112.571	112.093
1326	114	111.701	112.448	111.334
1327	117	113.21	113.15	112.234
1328	112	115.668	114.533	114.451
1329	112	110.983	113.012	110.615
1330	115	111.995	112.844	111.074
1331	112	113.891	113.789	113.122
1332	110	110.858	112.729	110.686
1333	111	109.847	111.563	109.416
1334	109	110.464	111.478	110.195
1335	111	108.213	110.113	108.837
1336	112	110.401	110.858	110.268
1337	112	110.772	111.335	110.871
1338	116	111.002	111.584	110.674
1339	113	114.802	113.483	113.625
1340	115	111.665	112.796	111.114
1341	121	114.455	113.824	112.497
1342	120	119.203	115.969	116.83
1343	116	118.01	116.747	116.256
1344	120	115.475	116.389	113.553
1345	118	119.355	117.395	116.744
1346	116	116.463	117.316	115.608
1347	118	115.516	117.022	114.452
1348	123	117.207	117.397	116.348
1349	118	121.212	118.504	119.525
1350	116	116.488	118.167	116.121
1351	111	116.017	117.879	115.303
1352	105	110.849	115.823	111.283
1353	106	105.58	111.278	107.498
1354	105	106.276	109.738	107.973
1355	106	104.269	107.752	106.053
1356	107	105.447	107.527	106.848
1357	105	106.086	107.637	107.758
1358	107	104.333	106.096	105.37
1359	106	106.521	106.97	106.92
1360	105	105.076	106.138	105.914
1361	103	104.602	105.366	104.76
1362	104	102.722	103.598	102.503
1363	104	103.671	103.877	103.56
1364	102	103.236	103.623	103.215
1365	105	101.585	102.091	101.726
1366	104	104.516	103.948	104.194
1367	104	102.968	103.301	102.904
1368	102	103.568	103.429	103.181
1369	101	101.586	101.929	101.468
1370	99	100.883	101.063	100.672
1371	97	98.8378	99.3504	99.3874
1372	96	97.0609	97.5936	97.5235
1373	97	96.0265	96.5272	96.8472
1374	99	96.7059	96.9848	97.4493
1375	99	98.2538	98.3144	98.8974
1376	97	98.2141	98.2827	98.608
1377	95	96.7294	96.7246	97.0191
1378	95	95.1185	95.1079	95.7521
1379	97	94.9925	94.9595	95.3394
1380	100	96.4773	96.3485	96.848
1381	116	98.9965	98.5798	98.9234
1382	118	113.558	108.24	107.964
1383	115	114.228	111.146	109.999
1384	117	113.947	112.14	109.116
1385	114	116.406	113.794	111.533
1386	104	112.976	113.346	109.938
1387	112	104.525	107.174	103.246
1388	110	112.332	110.186	108.99
1389	108	108.033	109.107	107.818
1390	111	107.747	108.362	107.407
1391	107	110.348	109.745	110.038
1392	106	106.073	107.487	107.143
1393	102	106.073	106.739	107.145
1394	101	101.879	103.622	103.833
1395	102	101.215	102.524	101.764
1396	98	101.564	102.561	102.197
1397	103	97.662	99.195	99.0144
1398	93	102.781	102.216	102.343
1399	86	92.5238	93.9871	94.2176
1400	91	88.0158	88.9489	90.599
1401	100	91.6214	91.8471	92.5443
1402	99	98.1233	98.6649	98.39
1403	101	97.117	97.6012	97.5033
1404	105	100.53	99.3098	98.9452
1405	96	103.793	102.371	102.381
1406	96	95.5361	95.3807	94.9843
1407	96	97.1258	95.6558	95.6058
1408	90	95.6334	95.7236	95.3073
1409	92	90.183	90.7465	90.6935
1410	94	92.6169	91.9665	92.9031
1411	95	93.2333	93.6018	93.3151
1412	95	94.2676	94.1835	95.3476
1413	94	94.4963	94.1159	95.6329
1414	95	93.7539	93.4166	94.2493
1415	94	94.7651	94.2323	94.3963
1416	94	93.5881	93.4699	93.769
1417	94	93.8568	93.4248	93.6066
1418	93	93.691	93.3927	93.2057
1419	92	92.7827	92.5585	93.2855
1420	92	91.9772	91.7079	92.1379
1421	94	91.9143	91.6321	91.9893
1422	97	93.5653	93.1511	93.9982
1423	91	96.0848	95.5594	95.9489
1424	90	90.6576	90.6664	91.1938
1425	95	90.8641	89.9221	90.8493
1426	92	94.5136	93.8455	94.3102
1427	91	91.108	91.4965	91.6527
1428	91	91.3383	90.5836	91.0665
1429	90	90.9434	90.642	91.1239
1430	89	89.8692	89.8109	90.2989
1431	90	89.0639	88.8892	89.3876
1432	95	89.9091	89.5767	90.0093
1433	92	94.1816	93.5271	93.7964
1434	94	91.1081	91.1398	91.2137
1435	94	94.063	92.7243	92.963
1436	90	93.3596	92.9888	92.6282
1437	88	90.0587	89.7413	90.2012
1438	88	88.6537	88.1459	88.8704
1439	88	88.1957	88.1011	88.2983
1440	88	87.8638	87.9779	88.6855
1441	90	87.8638	87.7939	88.4948
1442	88	89.6803	89.2751	89.8622
1443	87	87.6581	87.6967	88.2768
1444	87	87.2875	86.776	87.5757
1445	91	87.0585	86.7886	87.4858
1446	85	90.5254	89.9387	90.0625
1447	86	84.6652	85.158	85.7323
1448	87	86.8538	85.6251	86.4742
1449	86	86.6635	86.694	86.9741
1450	85	85.8186	85.7672	86.3117
1451	84	85.1793	84.8189	85.5301
1452	84	84.208	84.0142	84.5813
1453	84	84.1448	83.9075	84.6113
1454	84	83.9789	83.8318	84.4369
1455	83	83.9789	83.7373	84.0814
1456	84	83.0708	82.9043	83.5202
1457	83	84.0817	83.5305	84.2005
1458	83	82.9049	82.8316	83.3193
1459	83	83.1736	82.6926	82.9091
1460	84	83.0077	82.6556	83.4983
1461	86	83.9157	83.3883	83.9425
1462	86	85.6291	85.0124	85.3636
1463	82	85.5895	85.118	85.3664
1464	85	82.2891	82.0962	82.5045
1465	77	85.4244	84.08	84.861
1466	79	77.1892	78.8084	78.9228
1467	84	80.3224	79.1603	80.423
1468	82	83.3303	82.939	83.7159
1469	81.3333	81.3335	81.5981	81.9177
1470	80.6667	81.7631	80.8756	81.5252
1471	80	80.8943	80.4482	80.8803
1472	83	80.2468	79.927	80.2807
1473	86	82.9281	81.9953	82.3606
1474	86	85.2335	84.6377	84.3952
1475	90	85.4236	84.7764	84.3798
1476	87	89.553	88.0586	87.5864
1477	86	86.4192	85.9827	85.401
1478	86	86.4824	85.2009	84.6153
1479	86	86.0872	85.3264	85.5198
1480	81	85.9214	85.4205	85.4034
1481	87	81.382	81.7097	81.6048
1482	86	87.3412	85.6675	86.3543
1483	86	84.9898	85.5352	85.2395
1484	94	86.0872	85.1988	85.5349
1485	101	93.1832	91.6082	91.3901
1486	106	98.7206	97.8063	96.4746
1487	106	103.873	101.895	100.735
1488	109	104.52	102.755	101.541
1489	102	108.073	105.507	104.177
1490	88	101.407	100.839	99.5385
1491	84	89.8994	89.6798	90.8663
1492	87	86.5429	86.8194	88.228
1493	94	87.3673	88.2966	89.9541
1494	93	92.759	93.4972	95.2439
1495	84	91.6235	92.289	93.4846
1496	79	84.7043	85.0206	87.5802
1497	77	80.924	81.4812	84.3424
1498	78	78.1324	79.5993	81.2872
1499	77	78.4216	79.4813	80.4584
1500	78	77.0776	78.3022	78.5661
1501	84	78.256	78.3833	79.0255
1502	79	83.4427	82.5736	82.3914
1503	79	78.4401	79.1914	78.4759
1504	80	79.951	78.7598	79.4815
1505	80	80.0327	79.4832	79.8167
1506	80	79.9291	79.5564	79.3732
1507	79	80.0946	79.501	78.7615
1508	78	79.1854	78.7651	78.0307
1509	79	78.3798	77.9427	78.174
1510	77	79.227	78.4101	78.9612
1511	75	77.1396	77.1082	77.35
1512	79	75.6938	75.6638	75.9152
1513	76	79.2066	77.7746	78.8921
1514	76	75.734	76.1505	76.4323
1515	77	76.7065	75.8914	76.0482
1516	73	77.1191	76.3554	77.2477
1517	72	73.3791	74.107	74.2084
1518	72	73.0494	73.0579	73.4292
1519	71	72.4907	72.5562	73.0555
1520	71	71.416	71.7803	72.1417
1521	71	71.5194	71.4048	72.0016
1522	69	71.3539	71.1524	71.7417
1523	69	69.5355	70.1654	70.0842
1524	69	69.7424	69.7108	70.0537
1525	69	69.4113	69.4041	69.8544
1526	69	69.4112	69.2415	69.2159
1527	68	69.4112	69.0525	69.4052
1528	69	68.5019	68.5729	68.4276
1529	69	69.5145	68.6741	68.8174
1530	69	69.2455	68.5863	68.9645
1531	69	69.4109	68.5493	68.8329
1532	69	69.4109	68.5198	68.7353
1533	70	69.4108	68.4757	68.7474
1534	70	70.3199	68.8457	69.3442
1535	70	70.2164	68.9816	69.2601
1536	70	70.3819	69.0299	69.4634
1537	70	70.3819	69.098	69.4522
1538	72	70.3818	69.1484	69.4731
1539	72	72.2001	70.0687	70.9025
1540	73	71.9932	70.4226	70.9042
1541	73	73.2334	71.1273	71.8649
1542	72	73.1299	71.4699	71.8599
1543	73	72.3861	71.1825	71.3152
1544	71	73.3987	71.6485	72.1426
1545	72	71.3114	70.8621	70.7973
1546	71	72.5929	71.1197	71.6692
1547	72	71.2493	70.7251	70.8875
1548	72	72.4273	71.0609	71.6831
1549	73	72.1584	71.1416	71.6905
1550	71	73.233	71.6942	72.4367
1551	71	71.3113	70.9369	71.1354
1552	73	71.6835	70.7822	71.0303
1553	73	73.1708	71.6133	72.4488
1554	76	72.9639	71.8735	72.2645
1555	71	76.0223	73.7173	74.5505
1556	70	71.1668	71.586	71.1898
1557	71	71.2707	70.7515	70.6052
1558	73	71.4557	70.6979	71.2653
1559	74	73.0051	71.5957	72.3622
1560	74	73.8729	72.3692	73.2153
1561	74	74.1005	72.6855	73.1532
1562	74	74.2659	72.8625	73.3033
1563	74	74.2659	72.9855	73.157
1564	75	74.2659	73.0199	73.3216
1565	75	75.175	73.6459	74.0811
1566	74	75.0716	73.8764	74.0165
1567	74	74.3279	73.4343	73.489
1568	75	74.4313	73.3851	73.2375
1569	87	75.1749	73.8265	74.5149
1570	79	85.9812	82.9141	82.7614
1571	73	77.6347	77.9416	76.4046
1572	74	74.9943	74.5494	73.5655
1573	71	75.198	74.2419	74.1558
1574	74	71.3734	72.5068	71.815
1575	75	74.5758	73.3374	73.8978
1576	75	74.6779	73.9599	74.3611
1577	74	75.0714	74.1118	74.6216
1578	77	74.328	73.634	73.7827
1579	73	77.1581	75.3175	75.7183
1580	78	73.0471	73.3614	72.8968
1581	73	78.5006	75.9126	76.5524
1582	72	72.7799	73.5283	72.9227
1583	74	73.2132	72.7023	71.3398
1584	72	74.3062	73.2315	73.7872
1585	75	72.1173	72.1992	72.3629
1586	72	75.3801	73.5255	74.4069
1587	80	72.0147	72.1773	72.3853
1588	70	80.0873	76.8253	77.853
1589	69	69.6892	72.1431	70.9599
1590	74	71.1252	70.8715	70.5727
1591	76	74.116	72.3943	73.7735
1592	73	75.2552	74.0225	74.5006
1593	72	73.1525	72.7218	72.9081
1594	78	72.8824	72.1079	71.6255
1595	78	77.9378	75.2589	76.5078
1596	75	77.1573	76.0255	76.0754
1597	78	75.4257	74.5524	73.8918
1598	78	78.4578	76.1753	76.5442
1599	77	77.6535	76.6512	76.2205
1600	79	77.242	76.1273	75.9557
1601	79	79.1608	77.5182	76.6197
1602	79	78.7902	77.6691	77.9963
1603	78	79.1213	77.7972	78.256
1604	78	78.2131	77.3804	77.2215
1605	81	78.3157	77.3694	77.3447
1606	77	80.8744	79.4311	80.0637
1607	80	76.9346	77.0223	77.1784
1608	77	80.5651	78.7646	79.1532
1609	77	76.872	77.0808	77.0134
1610	79	77.6753	76.7595	77.4453
1611	78	78.9949	78.0309	78.5304
1612	77	77.8823	77.5211	77.7472
1613	78	77.4076	76.7837	77.33
1614	76	78.2523	77.3201	77.7829
1615	77	76.1686	76.1159	76.3014
1616	79	77.4466	76.4664	77.0226
1617	79	78.8292	77.8212	78.4272
1618	77	78.7901	78.0488	78.4132
1619	78	77.3052	76.8251	76.7766
1620	85	78.4178	77.261	77.9547
1621	72	84.3402	82.6676	82.6013
1622	72	71.9896	74.9262	74.4417
1623	78	74.4763	73.5589	74.582
1624	74	77.7686	76.413	78.0606
1625	75	73.5248	74.386	74.6855
1626	75	75.836	74.571	75.5044
1627	74	75.0706	74.5361	74.9734
1628	74	74.3289	73.9154	74.4949
1629	73	74.431	73.7415	74.1076
1630	74	73.3576	73.1155	72.8779
1631	73	74.3672	73.4047	73.6492
1632	74	73.1918	72.8535	72.8754
1633	73	74.3671	73.2511	73.3846
1634	74	73.1917	72.7751	71.9102
1635	73	74.3671	73.0595	74.0258
1636	73	73.1917	72.6289	73.1019
1637	74	73.4595	72.6046	72.5662
1638	73	74.2012	73.0145	73.8012
1639	74	73.1916	72.6065	72.8089
1640	73	74.3669	73.0404	73.58
1641	73	73.1916	72.5894	72.8598
1642	86	73.4593	72.4939	72.8635
1643	75	85.0905	81.6711	81.6297
1644	74	73.7869	75.2615	73.4155
1645	74	76.1534	74.1378	73.8263
1646	75	74.4306	73.8867	73.4822
1647	78	75.1718	74.2608	74.2317
1648	72	77.7911	76.1801	76.3899
1649	72	72.2111	73.1301	72.3196
1650	71	73.3171	72.5009	72.7844
1651	77	71.4156	71.6907	71.6263
1652	75	76.9581	74.6077	75.7071
1653	75	74.3705	74.0301	73.8606
1654	76	75.5673	74.0796	74.2796
1655	75	76.1427	74.7531	75.2368
1656	73	75.1346	74.4526	73.1228
1657	71	73.588	73.2271	73.2119
1658	73	71.8112	71.9481	71.6527
1659	76	73.4961	72.3991	73.0443
1660	84	75.6825	74.1691	75.012
1661	72	82.9654	80.572	80.4705
1662	74	71.7713	73.7902	73.1601
1663	76	76.1241	73.672	74.7747
1664	70	75.7461	74.7878	75.8471
1665	75	70.437	72.0068	71.0664
1666	78	75.9059	73.5698	74.8684
1667	71	77.1258	75.8488	76.5783
1668	74	71.3078	72.4874	71.9177
1669	78	75.2309	73.1517	73.9251
1670	71	77.3914	75.7154	76.4587
1671	71	71.1423	72.352	71.8421
1672	75	72.5135	71.7056	71.7298
1673	82	74.9753	73.3942	74.1094
1674	80	80.9144	78.7798	78.438
1675	74	79.0583	78.059	77.8676
1676	73	74.9869	74.7222	73.8102
1677	71	74.3559	73.6332	73.2243
1678	70	71.647	72.1766	72.0316
1679	69	70.777	71.2803	70.5969
1680	76	69.6396	70.3782	69.6654
1681	75	75.9187	73.2707	75.2266
1682	74	74.1371	73.518	73.7049
1683	72	74.4955	73.256	72.7674
1684	73	72.6181	72.1376	72.1792
1685	82	73.5607	72.3483	72.7206
1686	77	81.2833	78.4375	78.8819
1687	76	76.0065	76.0573	74.1661
1688	82	77.1031	75.3336	74.5946
1689	75	81.8094	79.3755	79.4232
1690	79	74.6939	75.406	74.1462
1691	85	80.0224	77.2401	77.5963
1692	79	83.8894	82.3725	82.0388
1693	78	78.5134	78.3922	77.9196
1694	75	79.2133	77.646	77.2371
1695	78	75.598	75.8025	75.1826
1696	77	78.4519	77.1338	77.5547
1697	79	76.744	76.5745	76.7616
1698	82	79.1555	77.8194	78.3356
1699	78	81.5043	80.3598	80.0244
1700	72	77.9114	77.8252	77.7242
1701	72	73.3801	74.34	74.0012
1702	72	73.3208	73.3722	73.15
1703	76	72.322	72.7534	73.5717
1704	77	75.9453	74.6647	75.8789
1705	79	76.4467	75.6692	75.8582
1706	77	78.823	77.2312	78.1024
1707	84	76.9755	76.2664	76.3848
1708	82	83.8506	81.2553	81.5672
1709	78	80.9998	80.6432	79.362
1710	79	78.743	77.8913	77.1622
1711	77	79.72	78.3222	77.9764
1712	71	77.1421	77.1412	76.0673
1713	73	72.0758	73.6604	72.8148
1714	70	74.1607	73.4322	74.4378
1715	71	70.2433	71.7656	72.0371
1716	72	71.7843	71.5649	72.7545
1717	79	72.0902	71.813	72.7849
1718	81	78.496	76.0605	77.6878
1719	72	79.7678	78.543	78.7856
1720	78	72.5775	73.6786	73.2545
1721	74	79.2531	76.0592	76.6773
1722	73	73.5296	74.2295	73.4632
1723	72	74.0238	73.3414	73.09
1724	76	72.5539	72.4877	71.8829
1725	76	76.1099	74.2874	74.8823
1726	85	75.5414	74.5845	75.2529
1727	78	84.3551	81.4446	81.2595
1728	83	77.1152	77.2059	76.2151
1729	73	83.8347	80.4473	80.4152
1730	80	73.1281	75.031	73.6792
1731	73	81.2796	78.1624	78.1235
1732	74	72.6049	74.5084	72.9334
1733	79	75.3533	74.1766	74.6456
1734	76	78.6208	77.1518	77.5285
1735	75	75.5811	75.6088	75.4595
1736	79	75.798	74.8478	75.1022
1737	82	79.0176	77.2038	77.941
1738	81	81.1714	80.0169	79.8274
1739	77	80.6328	79.6547	79.3778
1740	79	77.61	77.1831	75.8657
1741	75	79.6473	78.1017	78.3936
1742	77	75.1724	75.7821	74.6922
1743	81	77.7048	76.366	77.1226
1744	75	80.4639	79.3061	79.1583
1745	74	74.9758	75.6687	75.8104
1746	76	75.3234	74.6165	75.2656
1747	77	76.238	75.4461	75.8787
1748	77	76.7799	76.0998	76.8526
1749	73	77.0122	76.1837	76.8283
1750	74	73.5609	74.0108	73.7798
1751	79	74.8589	73.9926	74.3887
1752	81	78.6196	77.0139	77.8102
1753	81	80.1008	79.0386	79.2521
1754	72	80.7308	79.4016	79.1021
1755	70	72.9239	74.3671	73.9504
1756	71	72.0029	72.4673	72.4187
1757	71	71.6153	71.972	72.0916
1758	70	71.1856	71.511	72.2843
1759	70	70.4467	70.8053	71.4334
1760	71	70.5454	70.4889	71.0935
1761	70	71.2842	70.6885	71.4391
1762	70	70.2813	70.2308	70.33
1763	70	70.5452	69.9975	70.4305
1764	70	70.3797	69.8847	70.1504
1765	70	70.3797	69.842	69.6803
1766	70	70.3796	69.7595	69.3775
1767	70	70.3796	69.6431	69.1919
1768	69	70.3795	69.4677	69.9352
1769	70	69.4751	69.0181	69.184
1770	69	70.4781	69.2592	69.6951
1771	70	69.3096	68.9089	68.9601
1772	70	70.478	69.1482	69.7402
1773	69	70.2138	69.2251	69.6574
1774	70	69.4749	68.9002	68.8973
1775	70	70.4779	69.1272	69.6992
1776	79	70.2136	69.1998	69.5761
1777	72	78.5182	74.4141	75.9198
1778	72	71.3016	71.6255	70.7153
1779	72	73.4792	71.4133	71.318
1780	71	72.3214	71.2828	71.2195
1781	75	71.4172	70.7851	70.4858
1782	73	75.1318	72.6291	73.5329
1783	75	72.7651	72.0781	71.8572
1784	71	75.4309	73.1608	73.8731
1785	73	71.2881	71.4872	70.9916
1786	73	73.8191	72.0129	72.4604
1787	76	72.9618	72.0739	72.4986
1788	73	76.0041	73.8632	74.6604
1789	73	72.9981	72.6666	72.7458
1790	76	73.7879	72.6237	72.0582
1791	74	76.0039	74.126	75.138
1792	79	73.9019	73.3607	73.3698
1793	75	79.1127	76.4143	77.2041
1794	77	74.6778	74.5332	74.2965
1795	79	77.7022	75.6188	75.7648
1796	77	78.6535	77.2166	77.4742
1797	79	76.9808	76.2568	75.7531
1798	87	79.314	77.4338	77.999
1799	76	86.0178	84.0752	83.5694
1800	76	75.6271	76.8503	76.0298
1801	76	78.0235	76.102	76.334
1802	74	76.2054	75.9529	76.2961
1803	73	74.3986	74.6269	74.7787
1804	77	73.6902	73.7145	73.8165
1805	73	77.071	75.603	76.7615
1806	75	72.9022	73.6556	73.3776
1807	74	75.7594	74.2735	75.2568
1808	72	74.0006	73.8096	73.888
1809	80	72.6217	72.6758	72.3779
1810	76	79.8772	77.1358	78.1019
1811	74	75.1556	75.3883	74.497
1812	75	75.0599	74.1846	72.9152
1813	77	75.4966	74.3573	74.8033
1814	75	76.8751	75.6129	75.8396
1815	87	75.0396	74.6232	74.3902
1816	70	86.4003	83.1953	82.7012
1817	70	69.5687	73.7572	72.8592
1818	83	73.1848	72.1479	72.7486
1819	72	82.1066	79.1849	81.0485
1820	70	70.9301	73.5546	72.4065
1821	74	72.3419	71.9092	71.9997
1822	72	74.3172	72.9529	74.3285
1823	73	71.7964	72.1969	71.8017
1824	75	73.5543	72.4094	72.9549
1825	74	74.9293	73.4624	73.9562
1826	75	74.0008	73.1963	73.2395
1827	70	75.3304	73.7822	73.7327
1828	77	70.5605	71.4899	70.3856
1829	76	77.5178	74.4688	74.0572
1830	76	75.1141	74.4112	74.6674
1831	72	76.3708	74.677	74.837
1832	71	72.5996	72.826	71.06
1833	83	72.0825	71.7554	71.9075
1834	70	82.3316	78.9218	79.8669
1835	78	69.3018	72.5337	70.7258
1836	70	79.7329	75.3617	76.9275
1837	75	69.6271	71.9405	70.8965
1838	73	76.1972	73.5693	74.3073
1839	73	72.6109	72.7476	72.5368
1840	74	73.6217	72.6114	72.4001
1841	75	74.1919	72.957	73.8517
1842	76	74.9981	73.7535	73.6145
1843	77	75.9691	74.5288	74.6553
1844	78	76.9401	75.3878	75.281
1845	76	77.9111	76.255	76.5077
1846	79	76.1827	75.3018	75.2589
1847	73	79.2337	77.2802	76.5206
1848	73	73.2259	73.9588	73.7615
1849	76	74.2802	73.4315	73.0772
1850	78	75.991	74.6714	76.0445
1851	78	77.5102	76.3361	76.7983
1852	77	77.8175	76.6323	77.2541
1853	80	77.2472	76.176	76.5513
1854	74	80.0396	78.2512	78.8465
1855	76	74.1971	74.925	74.4947
1856	78	77.0502	75.434	75.9759
1857	78	77.6746	76.7958	77.2141
1858	79	77.8174	77.0135	77.1089
1859	78	79.0464	77.7428	78.1383
1860	78	78.0535	77.2953	76.9552
1861	80	78.3115	77.2099	77.7972
1862	79	79.9459	78.6423	79.1585
1863	80	78.8597	78.2578	78.187
1864	77	80.182	78.9537	79.1138
1865	81	77.2254	77.1164	76.9933
1866	77	81.2677	79.5244	80.1007
1867	80	76.8035	77.2094	76.6558
1868	80	80.5322	78.7539	79.7015
1869	85	79.595	79.1353	79.3713
1870	80	84.5855	83.0168	83.1209
1871	79	79.6245	79.7026	79.3909
1872	81	80.0119	78.7876	78.9073
1873	80	81.0808	80.1621	80.5062
1874	81	79.8313	79.6131	79.5816
1875	96	81.1524	80.1937	80.312
1876	94	94.3847	92.1388	90.0622
1877	86	91.3564	91.3173	88.2954
1878	84	86.817	84.8757	84.0121
1879	85	85.4344	83.8105	82.7714
1880	85	85.2015	84.7027	84.1855
1881	85	84.7785	84.704	84.0015
1882	88	84.9433	84.5067	84.3897
1883	86	87.6415	86.8664	86.6551
1884	84	85.5629	85.4155	85.8557
1885	87	84.4452	83.7704	84.4332
1886	84	87.0003	86.0578	86.5701
1887	81	83.6926	83.9568	84.4326
1888	83	81.769	81.5304	82.698
1889	84	83.3531	82.7747	82.7566
1890	82	83.5711	83.6572	83.7328
1891	83	82.0088	81.972	82.7283
1892	89	83.2598	82.4855	83.3212
1893	88	88.2327	87.3877	87.5426
1894	88	86.9378	86.8772	86.5378
1895	88	88.0211	86.7775	86.8357
1896	94	87.8561	87.043	86.6584
1897	99	93.2523	91.9451	91.447
1898	100	97.1897	96.3147	95.4082
1899	97	98.6119	97.3465	96.1293
1900	99	96.644	95.2858	94.7798
1901	109	98.8887	97.0658	97.0005
1902	106	107.204	104.177	103.466
1903	102	103.898	103.02	101.424
1904	110	102.231	100.985	99.849
1905	112	109.308	106.095	105.837
1906	119	109.697	108.153	107.381
1907	111	117.132	112.534	112.969
1908	106	109.609	110.156	107.329
1909	108	107.014	107.475	105.494
1910	95	107.961	107.833	107.092
1911	97	95.2531	96.9712	96.9392
1912	96	98.5956	98.2315	99.2373
1913	95	95.3665	97.2528	98.4706
1914	97	94.8898	96.0707	97.6194
1915	100	96.617	97.1708	98.0949
1916	100	98.9642	99.1761	100.239
1917	100	99.0143	99.2173	100.692
1918	100	99.5087	99.3065	99.6662
1919	98	99.5088	99.2956	99.2354
1920	98	97.71	97.6969	96.8937
1921	92	97.8964	97.5656	97.5769
1922	93	92.1703	92.6944	92.8219
1923	96	93.6284	93.1672	93.3028
1924	102	95.2453	95.4119	96.4562
1925	103	100.528	99.8372	100.082
1926	100	101.362	100.85	101.056
1927	101	99.5588	98.972	99.0304
1928	97	100.903	99.8397	100.031
1929	97	96.7174	96.7992	96.5916
1930	99	97.2548	96.7464	96.9378
1931	96	98.3952	98.1436	98.458
1932	96	95.5104	95.775	96.0587
1933	96	96.1194	95.6975	96.4763
1934	97	95.6253	95.6249	96.089
1935	99	96.5249	96.3082	97.3303
1936	96	98.2308	97.833	98.6455
1937	98	95.5106	95.5587	96.1251
1938	104	97.9185	97.0863	97.4516
1939	108	102.635	101.473	101.574
1940	115	106.005	104.661	104.838
1941	107	112.921	109.48	109.661
1942	95	105.727	105.832	103.992
1943	101	96.8262	96.5525	96.4701
1944	101	102.033	100.17	100.521
1945	104	99.491	100.299	100.365
1946	103	103.18	102.539	102.884
1947	102	102	101.967	102.33
1948	100	101.688	101.433	101.972
1949	100	99.8176	99.8815	100.356
1950	101	99.84	99.7479	100.496
1951	102	100.41	100.383	101.164
1952	101	101.216	101.135	101.501
1953	101	100.388	100.451	100.288
1954	96	100.647	100.399	99.5192
1955	100	95.9828	96.375	96.445
1956	99	100.049	99.0943	100.233
1957	103	97.9516	98.4219	98.2482
1958	100	102.303	101.357	101.575
1959	95	99.0662	99.2419	98.878
1960	96	95.507	95.445	95.4387
1961	96	96.3793	95.986	96.285
1962	93	95.4619	95.883	95.9387
1963	94	92.9279	93.3413	93.5379
1964	94	94.1078	93.8985	94.3823
1965	96	93.5199	93.8317	94.1507
1966	91	95.484	95.2273	95.7131
1967	97	90.7995	91.1309	91.3505
1968	95	96.9922	95.4741	96.2672
1969	91	93.8107	94.2744	93.8572
1970	93	91.3879	91.0018	91.3506
1971	92	93.2299	92.455	92.6239
1972	94	91.485	91.7655	91.8583
1973	89	93.7064	93.1513	93.778
1974	86	88.8589	89.1339	89.3762
1975	92	86.9558	86.6774	87.3889
1976	93	91.8074	91.0569	91.8457
1977	92	91.6529	92.2236	91.8881
1978	91	91.6498	91.1366	91.3732
1979	89	91.0086	90.3746	90.5122
1980	90	89.1383	88.8513	89.5977
1981	91	90.0592	89.5606	89.6884
1982	91	90.5355	90.3813	90.5088
1983	90	90.6072	90.3064	90.8287
1984	91	89.8729	89.4772	89.8656
1985	93	90.8654	90.2556	90.811
1986	91	92.4059	91.9312	91.9613
1987	92	90.5857	90.3144	90.7993
1988	93	92.0013	91.0714	91.9673
1989	92	92.4776	92.06	92.2443
1990	91	91.65	91.2734	91.5826
1991	92	91.0089	90.4574	90.9632
1992	98	91.8365	91.257	91.7334
1993	93	96.9745	95.9713	96.2916
1994	94	92.0834	91.9838	91.9978
1995	93	94.4382	92.9208	93.2772
1996	93	92.6213	92.3981	92.4732
1997	93	92.8793	92.349	92.6502
1998	93	92.7145	92.3595	92.6367
[truncated: 866 more rows]
